# Supplementary material for: All-in-one, all-optical logic gates using liquid metal plasmon nonlinearity
Source: Nat Commun. 2024 Feb 26;15:1726. doi: 10.1038/s41467-024-46014-3 (PMC10897469; doi:10.1038/s41467-024-46014-3)
Supplement: Supplementary file 3 — Source Data [file 41467_2024_46014_MOESM3_ESM.xlsx]

## Sheet: Figure 1b
Wavelength (nm)	Ag	Au		Wavelength (nm)	Galinstan
397.4	-4.2824	-1.6494		400	-16.7443
413.3	-5.17312	-1.70216		401	-16.8306
430.5	-6.05984	-1.6922		402	-16.9172
450.9	-7.05805	-1.759		403	-17.0038
471.4	-8.22866	-1.7027		404	-17.0907
495.9	-9.56415	-2.27829		405	-17.1777
520.9	-11.0465	-3.94616		406	-17.2648
548.6	-12.8558	-5.84213		407	-17.3521
582.1	-14.8817	-8.11267		408	-17.4395
616.8	-17.2355	-10.6619		409	-17.5271
659.5	-20.0948	-13.6482		410	-17.6149
704.5	-23.4046	-16.8177		411	-17.7027
756	-27.4777	-20.6102		412	-17.7907
821.1	-32.7969	-25.8113		413	-17.8789
892	-39.8397	-32.0407		414	-17.9672
984	-48.8865	-40.2741		415	-18.0556
1088	-60.7604	-51.0496		416	-18.1442
1216	-77.9255	-66.2185		417	-18.233
1393	-101.993	-90.4265		418	-18.3218
1610	-140.4	-125.35		419	-18.4108
1937	-198.189	-189.042		420	-18.4999
				421	-18.5892
				422	-18.6786
				423	-18.7682
				424	-18.8578
				425	-18.9476
				426	-19.0376
				427	-19.1277
				428	-19.2179
				429	-19.3083
				430	-19.3988
				431	-19.4894
				432	-19.5802
				433	-19.6711
				434	-19.7622
				435	-19.8533
				436	-19.9447
				437	-20.0362
				438	-20.1278
				439	-20.2195
				440	-20.3114
				441	-20.4034
				442	-20.4956
				443	-20.5879
				444	-20.6803
				445	-20.7729
				446	-20.8656
				447	-20.9585
				448	-21.0514
				449	-21.1445
				450	-21.2378
				451	-21.3312
				452	-21.4247
				453	-21.5183
				454	-21.6121
				455	-21.706
				456	-21.8
				457	-21.8942
				458	-21.9885
				459	-22.083
				460	-22.1775
				461	-22.2722
				462	-22.3671
				463	-22.462
				464	-22.5571
				465	-22.6523
				466	-22.7477
				467	-22.8432
				468	-22.9388
				469	-23.0346
				470	-23.1305
				471	-23.2265
				472	-23.3227
				473	-23.419
				474	-23.5154
				475	-23.612
				476	-23.7087
				477	-23.8056
				478	-23.9026
				479	-23.9998
				480	-24.0971
				481	-24.1946
				482	-24.2922
				483	-24.39
				484	-24.488
				485	-24.5861
				486	-24.6843
				487	-24.7828
				488	-24.8813
				489	-24.9801
				490	-25.079
				491	-25.178
				492	-25.2772
				493	-25.3766
				494	-25.4761
				495	-25.5757
				496	-25.6756
				497	-25.7755
				498	-25.8757
				499	-25.9759
				500	-26.0763
				501	-26.1769
				502	-26.2776
				503	-26.3785
				504	-26.4795
				505	-26.5806
				506	-26.6819
				507	-26.7833
				508	-26.8849
				509	-26.9866
				510	-27.0884
				511	-27.1904
				512	-27.2925
				513	-27.3947
				514	-27.4971
				515	-27.5996
				516	-27.7022
				517	-27.8049
				518	-27.9078
				519	-28.0108
				520	-28.1139
				521	-28.2172
				522	-28.3206
				523	-28.4241
				524	-28.5277
				525	-28.6314
				526	-28.7352
				527	-28.8392
				528	-28.9433
				529	-29.0475
				530	-29.1518
				531	-29.2562
				532	-29.3607
				533	-29.4654
				534	-29.5701
				535	-29.675
				536	-29.7799
				537	-29.885
				538	-29.9901
				539	-30.0954
				540	-30.2008
				541	-30.3063
				542	-30.4119
				543	-30.5176
				544	-30.6233
				545	-30.7292
				546	-30.8352
				547	-30.9413
				548	-31.0475
				549	-31.1538
				550	-31.2601
				551	-31.3666
				552	-31.4732
				553	-31.5799
				554	-31.6866
				555	-31.7934
				556	-31.9004
				557	-32.0074
				558	-32.1145
				559	-32.2217
				560	-32.3291
				561	-32.4364
				562	-32.5439
				563	-32.6515
				564	-32.7591
				565	-32.8668
				566	-32.9746
				567	-33.0825
				568	-33.1905
				569	-33.2986
				570	-33.4067
				571	-33.515
				572	-33.6233
				573	-33.7317
				574	-33.8402
				575	-33.9487
				576	-34.0574
				577	-34.1661
				578	-34.2749
				579	-34.3837
				580	-34.4927
				581	-34.6017
				582	-34.7108
				583	-34.82
				584	-34.9293
				585	-35.0386
				586	-35.1481
				587	-35.2576
				588	-35.3671
				589	-35.4768
				590	-35.5865
				591	-35.6963
				592	-35.8062
				593	-35.9162
				594	-36.0262
				595	-36.1363
				596	-36.2465
				597	-36.3568
				598	-36.4672
				599	-36.5776
				600	-36.6881
				601	-36.7987
				602	-36.9094
				603	-37.0201
				604	-37.131
				605	-37.2419
				606	-37.3529
				607	-37.4639
				608	-37.5751
				609	-37.6864
				610	-37.7977
				611	-37.9091
				612	-38.0206
				613	-38.1322
				614	-38.2439
				615	-38.3557
				616	-38.4675
				617	-38.5795
				618	-38.6915
				619	-38.8037
				620	-38.916
				621	-39.0283
				622	-39.1408
				623	-39.2534
				624	-39.3661
				625	-39.4789
				626	-39.5918
				627	-39.7049
				628	-39.818
				629	-39.9313
				630	-40.0448
				631	-40.1583
				632	-40.272
				633	-40.3857
				634	-40.4997
				635	-40.6137
				636	-40.7278
				637	-40.8421
				638	-40.9565
				639	-41.071
				640	-41.1857
				641	-41.3004
				642	-41.4153
				643	-41.5303
				644	-41.6454
				645	-41.7607
				646	-41.876
				647	-41.9915
				648	-42.1071
				649	-42.2227
				650	-42.3386
				651	-42.4545
				652	-42.5705
				653	-42.6867
				654	-42.803
				655	-42.9193
				656	-43.0358
				657	-43.1524
				658	-43.2691
				659	-43.3859
				660	-43.5028
				661	-43.6198
				662	-43.7369
				663	-43.8541
				664	-43.9714
				665	-44.0888
				666	-44.2063
				667	-44.3239
				668	-44.4416
				669	-44.5594
				670	-44.6773
				671	-44.7952
				672	-44.9133
				673	-45.0314
				674	-45.1497
				675	-45.268
				676	-45.3864
				677	-45.5049
				678	-45.6235
				679	-45.7422
				680	-45.8609
				681	-45.9797
				682	-46.0986
				683	-46.2176
				684	-46.3367
				685	-46.4558
				686	-46.575
				687	-46.6943
				688	-46.8137
				689	-46.9331
				690	-47.0526
				691	-47.1722
				692	-47.2918
				693	-47.4115
				694	-47.5313
				695	-47.6511
				696	-47.771
				697	-47.891
				698	-48.011
				699	-48.1311
				700	-48.2512
				701	-48.3714
				702	-48.4917
				703	-48.612
				704	-48.7324
				705	-48.8528
				706	-48.9733
				707	-49.0939
				708	-49.2145
				709	-49.3351
				710	-49.4558
				711	-49.5766
				712	-49.6974
				713	-49.8182
				714	-49.9391
				715	-50.0601
				716	-50.181
				717	-50.3021
				718	-50.4232
				719	-50.5443
				720	-50.6655
				721	-50.7867
				722	-50.9079
				723	-51.0292
				724	-51.1506
				725	-51.2719
				726	-51.3934
				727	-51.5148
				728	-51.6363
				729	-51.7578
				730	-51.8794
				731	-52.001
				732	-52.1227
				733	-52.2444
				734	-52.3661
				735	-52.4879
				736	-52.6097
				737	-52.7315
				738	-52.8534
				739	-52.9753
				740	-53.0972
				741	-53.2192
				742	-53.3412
				743	-53.4632
				744	-53.5853
				745	-53.7074
				746	-53.8295
				747	-53.9517
				748	-54.0739
				749	-54.1961
				750	-54.3184
				751	-54.4407
				752	-54.563
				753	-54.6853
				754	-54.8077
				755	-54.9301
				756	-55.0525
				757	-55.1749
				758	-55.2974
				759	-55.4199
				760	-55.5424
				761	-55.6649
				762	-55.7874
				763	-55.91
				764	-56.0326
				765	-56.1552
				766	-56.2779
				767	-56.4005
				768	-56.5232
				769	-56.6459
				770	-56.7686
				771	-56.8913
				772	-57.0141
				773	-57.1368
				774	-57.2596
				775	-57.3824
				776	-57.5052
				777	-57.628
				778	-57.7509
				779	-57.8737
				780	-57.9966
				781	-58.1195
				782	-58.2423
				783	-58.3653
				784	-58.4882
				785	-58.6111
				786	-58.734
				787	-58.857
				788	-58.9799
				789	-59.1029
				790	-59.2259
				791	-59.3489
				792	-59.4719
				793	-59.5949
				794	-59.7179
				795	-59.8409
				796	-59.9639
				797	-60.087
				798	-60.21
				799	-60.3331
				800	-60.4562
				801	-60.5792
				802	-60.7023
				803	-60.8254
				804	-60.9485
				805	-61.0716
				806	-61.1947
				807	-61.3178
				808	-61.4409
				809	-61.564
				810	-61.6871
				811	-61.8103
				812	-61.9334
				813	-62.0566
				814	-62.1797
				815	-62.3028
				816	-62.426
				817	-62.5492
				818	-62.6724
				819	-62.7955
				820	-62.9187
				821	-63.0419
				822	-63.1651
				823	-63.2883
				824	-63.4115
				825	-63.5347
				826	-63.6579
				827	-63.7811
				828	-63.9043
				829	-64.0276
				830	-64.1508
				831	-64.274
				832	-64.3973
				833	-64.5205
				834	-64.6438
				835	-64.7671
				836	-64.8903
				837	-65.0136
				838	-65.1369
				839	-65.2602
				840	-65.3835
				841	-65.5068
				842	-65.6301
				843	-65.7535
				844	-65.8768
				845	-66.0001
				846	-66.1235
				847	-66.2469
				848	-66.3702
				849	-66.4936
				850	-66.617
				851	-66.7404
				852	-66.8639
				853	-66.9873
				854	-67.1107
				855	-67.2342
				856	-67.3577
				857	-67.4812
				858	-67.6047
				859	-67.7282
				860	-67.8517
				861	-67.9753
				862	-68.0989
				863	-68.2225
				864	-68.3461
				865	-68.4697
				866	-68.5934
				867	-68.717
				868	-68.8407
				869	-68.9645
				870	-69.0882
				871	-69.212
				872	-69.3358
				873	-69.4596
				874	-69.5834
				875	-69.7073
				876	-69.8312
				877	-69.9552
				878	-70.0792
				879	-70.2032
				880	-70.3272
				881	-70.4513
				882	-70.5754
				883	-70.6996
				884	-70.8238
				885	-70.9481
				886	-71.0724
				887	-71.1967
				888	-71.3212
				889	-71.4456
				890	-71.5702
				891	-71.6948
				892	-71.8195
				893	-71.9442
				894	-72.069
				895	-72.1939
				896	-72.3188
				897	-72.4438
				898	-72.569
				899	-72.6941
				900	-72.8194
				901	-72.9447
				902	-73.0701
				903	-73.1956
				904	-73.3212
				905	-73.4468
				906	-73.5725
				907	-73.6984
				908	-73.8243
				909	-73.9502
				910	-74.0763
				911	-74.2024
				912	-74.3286
				913	-74.4548
				914	-74.5812
				915	-74.7076
				916	-74.8341
				917	-74.9607
				918	-75.0874
				919	-75.2141
				920	-75.341
				921	-75.4678
				922	-75.5948
				923	-75.7219
				924	-75.849
				925	-75.9762
				926	-76.1035
				927	-76.2308
				928	-76.3582
				929	-76.4857
				930	-76.6132
				931	-76.7409
				932	-76.8686
				933	-76.9963
				934	-77.1242
				935	-77.2521
				936	-77.38
				937	-77.5081
				938	-77.6362
				939	-77.7643
				940	-77.8926
				941	-78.0209
				942	-78.1492
				943	-78.2776
				944	-78.4061
				945	-78.5346
				946	-78.6632
				947	-78.7919
				948	-78.9206
				949	-79.0494
				950	-79.1782
				951	-79.3071
				952	-79.436
				953	-79.565
				954	-79.694
				955	-79.8231
				956	-79.9522
				957	-80.0814
				958	-80.2106
				959	-80.3399
				960	-80.4692
				961	-80.5986
				962	-80.728
				963	-80.8575
				964	-80.987
				965	-81.1166
				966	-81.2462
				967	-81.3758
				968	-81.5054
				969	-81.6351
				970	-81.7649
				971	-81.8947
				972	-82.0245
				973	-82.1543
				974	-82.2842
				975	-82.4141
				976	-82.5441
				977	-82.6741
				978	-82.8041
				979	-82.9341
				980	-83.0642
				981	-83.1943
				982	-83.3244
				983	-83.4545
				984	-83.5847
				985	-83.7149
				986	-83.8451
				987	-83.9754
				988	-84.1056
				989	-84.2359
				990	-84.3662
				991	-84.4965
				992	-84.6269
				993	-84.7572
				994	-84.8876
				995	-85.018
				996	-85.1484
				997	-85.2788
				998	-85.4092
				999	-85.5396
				1000	-85.6701
				1006	-86.4529
				1012	-87.2359
				1018	-88.0188
				1024	-88.8016
				1030	-89.584
				1036	-90.3659
				1042	-91.147
				1048	-91.9274
				1054	-92.7068
				1060	-93.4851
				1066	-94.2621
				1072	-95.0378
				1078	-95.812
				1084	-96.5846
				1090	-97.3556
				1096	-98.1248
				1102	-98.8921
				1108	-99.6576
				1114	-100.421
				1120	-101.182
				1126	-101.942
				1132	-102.699
				1138	-103.454
				1144	-104.207
				1150	-104.957
				1156	-105.706
				1162	-106.452
				1168	-107.196
				1174	-107.938
				1180	-108.677
				1186	-109.414
				1192	-110.149
				1198	-110.88
				1204	-111.61
				1210	-112.336
				1216	-113.06
				1222	-113.782
				1228	-114.5
				1234	-115.216
				1240	-115.929
				1246	-116.64
				1252	-117.347
				1258	-118.052
				1264	-118.754
				1270	-119.452
				1276	-120.149
				1282	-120.842
				1288	-121.532
				1294	-122.22
				1300	-122.904
				1306	-123.586
				1312	-124.265
				1318	-124.941
				1324	-125.614
				1330	-126.284
				1336	-126.952
				1342	-127.617
				1348	-128.279
				1354	-128.938
				1360	-129.595
				1366	-130.249
				1372	-130.9
				1378	-131.549
				1384	-132.195
				1390	-132.839
				1396	-133.48
				1402	-134.119
				1408	-134.755
				1414	-135.389
				1420	-136.021
				1426	-136.651
				1432	-137.279
				1438	-137.904
				1444	-138.528
				1450	-139.149
				1456	-139.769
				1462	-140.387
				1468	-141.003
				1474	-141.618
				1480	-142.231
				1486	-142.843
				1492	-143.453
				1498	-144.063
				1504	-144.671
				1510	-145.278
				1516	-145.885
				1522	-146.49
				1528	-147.096
				1534	-147.7
				1540	-148.305
				1546	-148.91
				1552	-149.515
				1558	-150.121
				1564	-150.727
				1570	-151.336
				1576	-151.946
				1582	-152.557
				1588	-153.171
				1594	-153.787
				1600	-154.405
				1606	-155.025
				1612	-155.647
				1618	-156.271
				1624	-156.897
				1630	-157.525
				1636	-158.154
				1642	-158.786
				1648	-159.419
				1654	-160.054
				1660	-160.691
				1666	-161.328
				1672	-161.968
				1678	-162.608
				1684	-163.249
				1690	-163.892
				1696	-164.535
				1702	-165.179
				1708	-165.824
				1714	-166.469
				1720	-167.115
				1726	-167.761
				1732	-168.407
				1738	-169.053
				1744	-169.699
				1750	-170.345
				1756	-170.991
				1762	-171.636
				1768	-172.28
				1774	-172.924
				1780	-173.567
				1786	-174.209
				1792	-174.85
				1798	-175.49
				1804	-176.129
				1810	-176.766
				1816	-177.402
				1822	-178.036
				1828	-178.668
				1834	-179.299
				1840	-179.927
				1846	-180.554
				1852	-181.179
				1858	-181.801
				1864	-182.421
				1870	-183.038
				1876	-183.654
				1882	-184.266
				1888	-184.876
				1894	-185.483
				1900	-186.087
				1906	-186.688
				1912	-187.286
				1918	-187.881
				1924	-188.473
				1930	-189.061
				1936	-189.646
				1942	-190.228
				1948	-190.806
				1954	-191.38
				1960	-191.951
				1966	-192.518
				1972	-193.081
				1978	-193.64
				1984	-194.195
				1990	-194.747
				1996	-195.294

## Sheet: Figure 1c
Wavelength (nm)	Ag	Au		Wavelength (nm)	Galinstan
397.4	0.207	5.73888		400	4.68924
413.3	0.2275	5.71736		401	4.72138
430.5	0.19696	5.6492		402	4.7537
450.9	0.21256	5.28264		403	4.78621
471.4	0.2869	4.84438		404	4.8189
495.9	0.3093	3.81264		405	4.85178
520.9	0.3324	2.58044		406	4.88483
548.6	0.43032	2.1113		407	4.91807
582.1	0.3858	1.66054		408	4.95148
616.8	0.49824	1.37424		409	4.98508
659.5	0.4483	1.03516		410	5.01885
704.5	0.38704	1.06678		411	5.0528
756	0.31452	1.27176		412	5.08692
821.1	0.45816	1.62656		413	5.12122
892	0.50496	1.92542		414	5.15568
984	0.55936	2.794		415	5.19032
1088	0.6236	3.861		416	5.22514
1216	1.58904	5.7015		417	5.26011
1393	2.626	8.18634		418	5.29526
1610	3.555	12.5552		419	5.33057
1937	6.7584	25.3552		420	5.36605
				421	5.40168
				422	5.43749
				423	5.47345
				424	5.50957
				425	5.54585
				426	5.58228
				427	5.61888
				428	5.65563
				429	5.69253
				430	5.72957
				431	5.76679
				432	5.80415
				433	5.84166
				434	5.87933
				435	5.91716
				436	5.95514
				437	5.99327
				438	6.03157
				439	6.07001
				440	6.10861
				441	6.14736
				442	6.18628
				443	6.22533
				444	6.26456
				445	6.30392
				446	6.34345
				447	6.38313
				448	6.42295
				449	6.46294
				450	6.50307
				451	6.54335
				452	6.58379
				453	6.62438
				454	6.66511
				455	6.706
				456	6.74704
				457	6.78822
				458	6.82955
				459	6.87103
				460	6.91266
				461	6.95443
				462	6.99635
				463	7.03841
				464	7.0806
				465	7.12296
				466	7.16544
				467	7.20808
				468	7.25085
				469	7.29376
				470	7.33681
				471	7.38
				472	7.42332
				473	7.46679
				474	7.51039
				475	7.55412
				476	7.59799
				477	7.64199
				478	7.68613
				479	7.7304
				480	7.77481
				481	7.81935
				482	7.86404
				483	7.90888
				484	7.95386
				485	7.999
				486	8.04428
				487	8.08971
				488	8.13531
				489	8.18105
				490	8.22697
				491	8.27303
				492	8.31927
				493	8.36566
				494	8.41222
				495	8.45895
				496	8.50584
				497	8.55291
				498	8.60014
				499	8.64754
				500	8.69513
				501	8.74288
				502	8.7908
				503	8.83891
				504	8.88719
				505	8.93564
				506	8.98428
				507	9.03309
				508	9.08208
				509	9.13126
				510	9.1806
				511	9.23013
				512	9.27985
				513	9.32975
				514	9.37983
				515	9.43009
				516	9.48054
				517	9.53116
				518	9.58198
				519	9.63296
				520	9.68415
				521	9.7355
				522	9.78705
				523	9.83878
				524	9.89069
				525	9.94279
				526	9.99507
				527	10.0475
				528	10.1002
				529	10.153
				530	10.206
				531	10.2592
				532	10.3126
				533	10.3661
				534	10.4199
				535	10.4738
				536	10.5279
				537	10.5822
				538	10.6367
				539	10.6913
				540	10.7461
				541	10.8011
				542	10.8563
				543	10.9117
				544	10.9672
				545	11.023
				546	11.0789
				547	11.1349
				548	11.1912
				549	11.2476
				550	11.3042
				551	11.3611
				552	11.418
				553	11.4751
				554	11.5325
				555	11.59
				556	11.6476
				557	11.7055
				558	11.7635
				559	11.8217
				560	11.88
				561	11.9386
				562	11.9973
				563	12.0562
				564	12.1152
				565	12.1744
				566	12.2338
				567	12.2934
				568	12.3531
				569	12.413
				570	12.473
				571	12.5333
				572	12.5937
				573	12.6542
				574	12.7149
				575	12.7758
				576	12.8368
				577	12.898
				578	12.9594
				579	13.0209
				580	13.0826
				581	13.1445
				582	13.2065
				583	13.2686
				584	13.3309
				585	13.3934
				586	13.456
				587	13.5188
				588	13.5817
				589	13.6448
				590	13.7081
				591	13.7714
				592	13.835
				593	13.8987
				594	13.9625
				595	14.0265
				596	14.0906
				597	14.1548
				598	14.2193
				599	14.2838
				600	14.3485
				601	14.4133
				602	14.4783
				603	14.5435
				604	14.6087
				605	14.6741
				606	14.7396
				607	14.8053
				608	14.8711
				609	14.9371
				610	15.0031
				611	15.0693
				612	15.1357
				613	15.2021
				614	15.2687
				615	15.3354
				616	15.4023
				617	15.4693
				618	15.5364
				619	15.6036
				620	15.671
				621	15.7384
				622	15.806
				623	15.8738
				624	15.9416
				625	16.0096
				626	16.0777
				627	16.146
				628	16.2144
				629	16.2829
				630	16.3516
				631	16.4204
				632	16.4894
				633	16.5585
				634	16.6278
				635	16.6972
				636	16.7668
				637	16.8366
				638	16.9065
				639	16.9765
				640	17.0468
				641	17.1172
				642	17.1877
				643	17.2585
				644	17.3293
				645	17.4004
				646	17.4716
				647	17.5431
				648	17.6146
				649	17.6864
				650	17.7583
				651	17.8304
				652	17.9027
				653	17.9752
				654	18.0479
				655	18.1207
				656	18.1937
				657	18.2669
				658	18.3403
				659	18.4139
				660	18.4876
				661	18.5616
				662	18.6357
				663	18.71
				664	18.7846
				665	18.8593
				666	18.9341
				667	19.0092
				668	19.0845
				669	19.16
				670	19.2356
				671	19.3115
				672	19.3875
				673	19.4638
				674	19.5402
				675	19.6168
				676	19.6936
				677	19.7706
				678	19.8479
				679	19.9253
				680	20.0029
				681	20.0807
				682	20.1587
				683	20.2368
				684	20.3152
				685	20.3938
				686	20.4726
				687	20.5515
				688	20.6307
				689	20.7101
				690	20.7896
				691	20.8694
				692	20.9493
				693	21.0295
				694	21.1098
				695	21.1904
				696	21.2711
				697	21.352
				698	21.4332
				699	21.5145
				700	21.596
				701	21.6777
				702	21.7596
				703	21.8417
				704	21.924
				705	22.0065
				706	22.0892
				707	22.172
				708	22.2551
				709	22.3383
				710	22.4218
				711	22.5054
				712	22.5893
				713	22.6733
				714	22.7575
				715	22.8419
				716	22.9265
				717	23.0113
				718	23.0962
				719	23.1814
				720	23.2667
				721	23.3522
				722	23.438
				723	23.5238
				724	23.6099
				725	23.6962
				726	23.7827
				727	23.8693
				728	23.9561
				729	24.0431
				730	24.1303
				731	24.2177
				732	24.3052
				733	24.3929
				734	24.4809
				735	24.569
				736	24.6572
				737	24.7457
				738	24.8343
				739	24.9231
				740	25.0121
				741	25.1013
				742	25.1907
				743	25.2802
				744	25.3699
				745	25.4598
				746	25.5498
				747	25.6401
				748	25.7305
				749	25.8211
				750	25.9119
				751	26.0029
				752	26.094
				753	26.1853
				754	26.2768
				755	26.3684
				756	26.4603
				757	26.5523
				758	26.6445
				759	26.7368
				760	26.8294
				761	26.922
				762	27.0149
				763	27.108
				764	27.2012
				765	27.2946
				766	27.3881
				767	27.4819
				768	27.5757
				769	27.6698
				770	27.7641
				771	27.8585
				772	27.953
				773	28.0478
				774	28.1427
				775	28.2377
				776	28.333
				777	28.4284
				778	28.5239
				779	28.6197
				780	28.7156
				781	28.8116
				782	28.9078
				783	29.0042
				784	29.1007
				785	29.1974
				786	29.2943
				787	29.3913
				788	29.4885
				789	29.5858
				790	29.6833
				791	29.7809
				792	29.8787
				793	29.9766
				794	30.0748
				795	30.173
				796	30.2714
				797	30.37
				798	30.4687
				799	30.5676
				800	30.6666
				801	30.7657
				802	30.8651
				803	30.9645
				804	31.0641
				805	31.1639
				806	31.2638
				807	31.3638
				808	31.464
				809	31.5644
				810	31.6648
				811	31.7655
				812	31.8662
				813	31.9671
				814	32.0682
				815	32.1694
				816	32.2707
				817	32.3721
				818	32.4738
				819	32.5755
				820	32.6774
				821	32.7794
				822	32.8815
				823	32.9838
				824	33.0862
				825	33.1888
				826	33.2914
				827	33.3942
				828	33.4972
				829	33.6003
				830	33.7034
				831	33.8068
				832	33.9102
				833	34.0138
				834	34.1175
				835	34.2214
				836	34.3253
				837	34.4294
				838	34.5336
				839	34.6379
				840	34.7424
				841	34.8469
				842	34.9517
				843	35.0565
				844	35.1614
				845	35.2664
				846	35.3716
				847	35.4769
				848	35.5823
				849	35.6878
				850	35.7934
				851	35.8992
				852	36.005
				853	36.111
				854	36.2171
				855	36.3233
				856	36.4296
				857	36.536
				858	36.6425
				859	36.7491
				860	36.8559
				861	36.9627
				862	37.0697
				863	37.1767
				864	37.2839
				865	37.3912
				866	37.4985
				867	37.606
				868	37.7135
				869	37.8212
				870	37.929
				871	38.0369
				872	38.1448
				873	38.2529
				874	38.3611
				875	38.4693
				876	38.5777
				877	38.6861
				878	38.7947
				879	38.9033
				880	39.0121
				881	39.1209
				882	39.2298
				883	39.3388
				884	39.4479
				885	39.5571
				886	39.6664
				887	39.7758
				888	39.8852
				889	39.9948
				890	40.1044
				891	40.2141
				892	40.324
				893	40.4339
				894	40.5439
				895	40.6541
				896	40.7643
				897	40.8746
				898	40.9851
				899	41.0956
				900	41.2063
				901	41.3171
				902	41.428
				903	41.5391
				904	41.6502
				905	41.7615
				906	41.8729
				907	41.9844
				908	42.096
				909	42.2078
				910	42.3197
				911	42.4318
				912	42.5439
				913	42.6562
				914	42.7687
				915	42.8813
				916	42.994
				917	43.1069
				918	43.2199
				919	43.3331
				920	43.4464
				921	43.5599
				922	43.6735
				923	43.7872
				924	43.9011
				925	44.0152
				926	44.1294
				927	44.2438
				928	44.3583
				929	44.473
				930	44.5879
				931	44.7028
				932	44.818
				933	44.9333
				934	45.0488
				935	45.1645
				936	45.2803
				937	45.3963
				938	45.5124
				939	45.6288
				940	45.7452
				941	45.8619
				942	45.9787
				943	46.0957
				944	46.2129
				945	46.3302
				946	46.4478
				947	46.5655
				948	46.6833
				949	46.8014
				950	46.9196
				951	47.038
				952	47.1566
				953	47.2753
				954	47.3942
				955	47.5134
				956	47.6326
				957	47.7521
				958	47.8718
				959	47.9916
				960	48.1116
				961	48.2318
				962	48.3522
				963	48.4728
				964	48.5935
				965	48.7144
				966	48.8356
				967	48.9569
				968	49.0784
				969	49.2
				970	49.3219
				971	49.444
				972	49.5662
				973	49.6886
				974	49.8112
				975	49.934
				976	50.057
				977	50.1802
				978	50.3035
				979	50.4271
				980	50.5508
				981	50.6748
				982	50.7989
				983	50.9232
				984	51.0477
				985	51.1724
				986	51.2973
				987	51.4224
				988	51.5476
				989	51.6731
				990	51.7987
				991	51.9245
				992	52.0506
				993	52.1768
				994	52.3032
				995	52.4298
				996	52.5565
				997	52.6835
				998	52.8107
				999	52.9381
				1000	53.0656
				1006	53.8349
				1012	54.6111
				1018	55.3941
				1024	56.1838
				1030	56.9804
				1036	57.7836
				1042	58.5935
				1048	59.41
				1054	60.2329
				1060	61.0623
				1066	61.898
				1072	62.74
				1078	63.5881
				1084	64.4422
				1090	65.3023
				1096	66.1682
				1102	67.0399
				1108	67.9171
				1114	68.7999
				1120	69.6881
				1126	70.5815
				1132	71.4801
				1138	72.3838
				1144	73.2924
				1150	74.206
				1156	75.1246
				1162	76.048
				1168	76.9761
				1174	77.909
				1180	78.8465
				1186	79.7885
				1192	80.7351
				1198	81.6861
				1204	82.6413
				1210	83.6009
				1216	84.5646
				1222	85.5323
				1228	86.5041
				1234	87.4798
				1240	88.4592
				1246	89.4424
				1252	90.4292
				1258	91.4196
				1264	92.4134
				1270	93.4105
				1276	94.4109
				1282	95.4146
				1288	96.4212
				1294	97.4309
				1300	98.4435
				1306	99.4588
				1312	100.477
				1318	101.498
				1324	102.521
				1330	103.547
				1336	104.575
				1342	105.605
				1348	106.638
				1354	107.672
				1360	108.709
				1366	109.748
				1372	110.788
				1378	111.83
				1384	112.874
				1390	113.92
				1396	114.967
				1402	116.016
				1408	117.066
				1414	118.117
				1420	119.169
				1426	120.223
				1432	121.278
				1438	122.333
				1444	123.39
				1450	124.448
				1456	125.506
				1462	126.565
				1468	127.625
				1474	128.685
				1480	129.746
				1486	130.808
				1492	131.869
				1498	132.931
				1504	133.994
				1510	135.057
				1516	136.12
				1522	137.183
				1528	138.246
				1534	139.309
				1540	140.372
				1546	141.435
				1552	142.498
				1558	143.56
				1564	144.623
				1570	145.685
				1576	146.748
				1582	147.812
				1588	148.878
				1594	149.944
				1600	151.012
				1606	152.083
				1612	153.155
				1618	154.23
				1624	155.307
				1630	156.388
				1636	157.471
				1642	158.558
				1648	159.648
				1654	160.741
				1660	161.839
				1666	162.94
				1672	164.045
				1678	165.154
				1684	166.268
				1690	167.386
				1696	168.508
				1702	169.635
				1708	170.766
				1714	171.903
				1720	173.044
				1726	174.189
				1732	175.34
				1738	176.496
				1744	177.657
				1750	178.822
				1756	179.993
				1762	181.169
				1768	182.35
				1774	183.537
				1780	184.728
				1786	185.925
				1792	187.127
				1798	188.335
				1804	189.547
				1810	190.765
				1816	191.988
				1822	193.216
				1828	194.45
				1834	195.689
				1840	196.933
				1846	198.182
				1852	199.437
				1858	200.697
				1864	201.962
				1870	203.232
				1876	204.507
				1882	205.787
				1888	207.072
				1894	208.363
				1900	209.658
				1906	210.958
				1912	212.263
				1918	213.573
				1924	214.888
				1930	216.208
				1936	217.533
				1942	218.862
				1948	220.196
				1954	221.534
				1960	222.878
				1966	224.225
				1972	225.578
				1978	226.934
				1984	228.296
				1990	229.661
				1996	231.031

## Sheet: Figure 1e
Size (nm)	Amount
30	1
50	17
70	49
90	36
110	29
130	10
150	2

## Sheet: Figure 1f
Wavelength (nm)	Experimental	Wavelength (nm)	Simulated
400	0.99641	4045.63	0.94052
402	0.99391	3855.07	0.93811
404	0.99302	3681.66	0.92213
406	0.99178	3523.18	0.89954
408	0.99215	3377.78	0.88643
410	0.99248	3243.9	0.87608
412	0.99274	3120.23	0.8582
414	0.99173	3005.65	0.84469
416	0.99003	2899.18	0.84675
418	0.9886	2800	0.8534
420	0.98863	2707.38	0.85506
422	0.98848	2620.69	0.85967
424	0.98775	2539.38	0.86973
426	0.98656	2462.96	0.8731
428	0.98551	2391.01	0.86711
430	0.98467	2323.14	0.8635
432	0.98377	2259.02	0.86496
434	0.98242	2198.35	0.86329
436	0.98181	2140.85	0.85994
438	0.98104	2086.27	0.86381
440	0.98052	2034.42	0.87256
442	0.97984	1985.07	0.87775
444	0.97951	1938.07	0.88093
446	0.97978	1893.24	0.88669
448	0.97927	1850.43	0.89022
450	0.97809	1809.52	0.88675
452	0.97672	1770.38	0.88138
454	0.97603	1732.9	0.87861
456	0.97536	1696.97	0.87487
458	0.97496	1662.5	0.86892
460	0.97495	1629.4	0.86602
462	0.97461	1597.6	0.86713
464	0.97387	1567.01	0.86712
466	0.97311	1537.57	0.86521
468	0.97293	1509.22	0.86512
470	0.97256	1481.89	0.86601
472	0.97147	1455.54	0.86435
474	0.97064	1430.11	0.86185
476	0.96983	1405.55	0.86217
478	0.96877	1381.82	0.86414
480	0.96747	1358.88	0.86564
482	0.96618	1336.68	0.86841
484	0.96507	1315.2	0.87349
486	0.96452	1294.4	0.87833
488	0.96452	1274.25	0.88182
490	0.96453	1254.72	0.88591
492	0.96448	1235.77	0.8906
494	0.96329	1217.39	0.89379
496	0.96205	1199.55	0.89587
498	0.96085	1182.22	0.89853
500	0.96036	1165.39	0.90084
502	0.96048	1149.03	0.90138
504	0.95983	1133.12	0.9015
506	0.95915	1117.65	0.90234
508	0.95872	1102.59	0.90236
510	0.95907	1087.93	0.9009
512	0.95899	1073.66	0.89956
514	0.95829	1059.76	0.89862
516	0.95712	1046.21	0.89667
518	0.95633	1033.01	0.89423
520	0.95501	1020.13	0.89316
522	0.95434	1007.58	0.89318
524	0.95336	995.323	0.89313
526	0.95329	983.364	0.89384
528	0.9528	971.689	0.8961
530	0.95272	960.289	0.89838
532	0.95227	949.153	0.89961
534	0.95143	938.272	0.90095
536	0.95063	927.637	0.90279
538	0.9504	917.241	0.90361
540	0.9506	907.076	0.90325
542	0.95079	897.133	0.90316
544	0.95063	887.406	0.90317
546	0.94965	877.888	0.90204
548	0.94853	868.571	0.90052
550	0.94691	859.451	0.90006
552	0.94665	850.52	0.89999
554	0.94583	841.772	0.89936
556	0.94522	833.203	0.89925
558	0.94492	824.806	0.9004
560	0.9449	816.577	0.90148
562	0.94537	808.511	0.90184
564	0.94515	800.602	0.90273
566	0.94482	792.846	0.90423
568	0.94426	785.24	0.90485
570	0.94356	777.778	0.90458
572	0.94241	770.456	0.90478
574	0.94119	763.271	0.90506
576	0.93986	756.219	0.90402
578	0.93968	749.296	0.90215
580	0.93964	742.498	0.90054
582	0.93998	735.823	0.89833
584	0.93914	729.267	0.89447
586	0.93851	722.826	0.88998
588	0.93744	716.498	0.88588
590	0.93761	710.28	0.8814
592	0.9372	704.169	0.87629
594	0.93665	698.163	0.87197
596	0.93615	692.258	0.86894
598	0.93549	686.452	0.86607
600	0.93495	680.742	0.86316
602	0.93415	675.127	0.86116
604	0.93423	669.604	0.85972
606	0.93423	664.17	0.85766
608	0.93404	658.824	0.85532
610	0.93365	653.563	0.85372
612	0.93301	648.385	0.85241
614	0.93216	643.289	0.85062
616	0.93128	638.272	0.84898
618	0.93068	633.333	0.84804
620	0.93057	628.47	0.84699
622	0.92962	623.681	0.84541
624	0.92933	618.965	0.84415
626	0.92846	614.319	0.84359
628	0.92894	609.742	0.84305
630	0.92871	605.233	0.84257
632	0.92921	600.791	0.84285
634	0.92808	596.413	0.84356
636	0.92691	592.098	0.84379
638	0.92554	587.845	0.84371
640	0.92519	583.653	0.84387
642	0.92506	579.521	0.84379
644	0.92469	575.446	0.84307
646	0.92382	571.429	0.84243
648	0.92493	567.467	0.84233
650	0.92586	563.559	0.84211
652	0.92548	559.705	0.84155
654	0.92434	555.904	0.84124
656	0.92364	552.154	0.84105
658	0.92361	548.454	0.84016
660	0.92147	544.803	0.83864
662	0.91971	541.2	0.83716
664	0.91948	537.645	0.83552
666	0.92032	534.137	0.83321
668	0.91974	530.673	0.83082
670	0.91921	527.255	0.82899
672	0.91863	523.88	0.82732
674	0.91852	520.548	0.82549
676	0.91858	517.258	0.82415
678	0.91848	514.01	0.82354
680	0.91778	510.802	0.82296
682	0.91582	507.634	0.82229
684	0.91503	504.505	0.82222
686	0.91489	501.414	0.8227
688	0.91602	498.361	0.82294
690	0.91476	495.345	0.82304
692	0.91423	492.365	0.8236
694	0.91311	489.42	0.82423
696	0.91332	486.511	0.82427
698	0.91266	483.636	0.82415
700	0.91247	480.795	0.8244
702	0.91222	477.987	0.82446
704	0.91202	475.212	0.82389
706	0.91029	472.469	0.82334
708	0.90878	469.757	0.82314
710	0.90839	467.076	0.82262
712	0.90853	464.426	0.82164
714	0.90864	461.806	0.82098
716	0.90767	459.214	0.82071
718	0.90669	456.652	0.8201
720	0.90615	454.119	0.81927
722	0.90541	451.613	0.81893
724	0.90543	449.135	0.81884
726	0.90439	446.683	0.81829
728	0.90415	444.259	0.81759
730	0.90507	441.86	0.81727
732	0.90398	439.488	0.81683
734	0.90355	437.141	0.81572
736	0.90134	434.818	0.81452
738	0.90168	432.52	0.81373
740	0.90046	430.247	0.81284
742	0.89951	427.997	0.81169
744	0.89807	425.77	0.81102
746	0.89777	423.567	0.81109
748	0.89802	421.386	0.81119
750	0.89848	419.228	0.81126
752	0.90005	417.091	0.81188
754	0.899	414.977	0.81287
756	0.89894	412.883	0.81346
758	0.89822	410.811	0.81376
760	0.89903	408.759	0.81429
762	0.89797	406.728	0.81471
764	0.89668	404.717	0.81448
766	0.89462	402.725	0.81402
768	0.89386	400.753	0.81383
770	0.8929
772	0.89462
774	0.89402
776	0.89447
778	0.89257
780	0.89359
782	0.89422
784	0.89394
786	0.89212
788	0.88728
790	0.88715
792	0.88877
794	0.89332
796	0.89192
798	0.89066
800	0.88614
802	0.88494
804	0.88422
806	0.88254
808	0.88287
810	0.88357
812	0.88324
814	0.88352
816	0.88372
818	0.8835
820	0.88307
822	0.88345
824	0.883
826	0.88304
828	0.88424
830	0.88377
832	0.88231
834	0.88303
836	0.88471
838	0.8835
840	0.8833
842	0.88484
844	0.8837
846	0.88241
848	0.88274
850	0.8823
852	0.88218
854	0.88231
856	0.88101
858	0.87958
860	0.87936
862	0.87873
864	0.87796
866	0.87765
868	0.87768
870	0.87756
872	0.87688
874	0.87711
876	0.8768
878	0.87625
880	0.876
882	0.87555
884	0.87472
886	0.87441
888	0.87421
890	0.87386
892	0.87362
894	0.87338
896	0.87304
898	0.87286
900	0.87268
902	0.87291
904	0.87301
906	0.87327
908	0.87316
910	0.87276
912	0.8723
914	0.87178
916	0.87141
918	0.87118
920	0.87086
922	0.87027
924	0.86991
926	0.86946
928	0.8688
930	0.86834
932	0.86802
934	0.8678
936	0.86761
938	0.86735
940	0.86694
942	0.86667
944	0.86605
946	0.86566
948	0.86526
950	0.86504
952	0.86453
954	0.86423
956	0.86379
958	0.86334
960	0.86301
962	0.86269
964	0.86246
966	0.86213
968	0.86184
970	0.86151
972	0.86119
974	0.86084
976	0.86039
978	0.86011
980	0.85968
982	0.85954
984	0.85952
986	0.85944
988	0.85942
990	0.85936
992	0.85893
994	0.8586
996	0.85832
998	0.85805
1000	0.85772
1002	0.85773
1004	0.85753
1006	0.85737
1008	0.85702
1010	0.85692
1012	0.85669
1014	0.85642
1016	0.85623
1018	0.85605
1020	0.85592
1022	0.85564
1024	0.85559
1026	0.85546
1028	0.85529
1030	0.85513
1032	0.85507
1034	0.85494
1036	0.85479
1038	0.85473
1040	0.85458
1042	0.85438
1044	0.85414
1046	0.85387
1048	0.85352
1050	0.85324
1052	0.85306
1054	0.8529
1056	0.85276
1058	0.85276
1060	0.85263
1062	0.85238
1064	0.85236
1066	0.85234
1068	0.85214
1070	0.85228
1072	0.85189
1074	0.85146
1076	0.85116
1078	0.85088
1080	0.85035
1082	0.85046
1084	0.85032
1086	0.85021
1088	0.85011
1090	0.84994
1092	0.84971
1094	0.84937
1096	0.84896
1098	0.84869
1100	0.84852
1102	0.84831
1104	0.84829
1106	0.84814
1108	0.84794
1110	0.84764
1112	0.8474
1114	0.84729
1116	0.84722
1118	0.84715
1120	0.847
1122	0.84683
1124	0.8464
1126	0.84598
1128	0.84536
1130	0.84492
1132	0.84441
1134	0.84392
1136	0.84346
1138	0.84312
1140	0.84278
1142	0.84253
1144	0.84222
1146	0.84217
1148	0.84199
1150	0.84172
1152	0.8415
1154	0.84126
1156	0.84075
1158	0.8403
1160	0.83985
1162	0.83944
1164	0.83916
1166	0.83889
1168	0.83877
1170	0.83865
1172	0.83838
1174	0.83809
1176	0.83794
1178	0.83777
1180	0.83763
1182	0.83769
1184	0.83777
1186	0.83779
1188	0.83771
1190	0.83786
1192	0.83762
1194	0.83744
1196	0.83713
1198	0.83693
1200	0.83653
1202	0.83633
1204	0.83608
1206	0.83606
1208	0.83589
1210	0.83579
1212	0.83574
1214	0.83576
1216	0.83566
1218	0.83568
1220	0.83573
1222	0.83578
1224	0.83579
1226	0.8359
1228	0.83592
1230	0.83573
1232	0.8354
1234	0.83521
1236	0.83485
1238	0.83463
1240	0.83459
1242	0.83466
1244	0.83454
1246	0.83455
1248	0.83441
1250	0.8343
1252	0.83423
1254	0.83411
1256	0.8339
1258	0.83375
1260	0.83356
1262	0.83348
1264	0.83339
1266	0.83339
1268	0.83359
1270	0.83372
1272	0.83376
1274	0.83385
1276	0.83383
1278	0.83358
1280	0.83345
1282	0.83322
1284	0.83289
1286	0.8327
1288	0.83248
1290	0.83227
1292	0.83208
1294	0.83196
1296	0.83171
1298	0.83151
1300	0.83129
1302	0.83112
1304	0.8311
1306	0.83122
1308	0.83101
1310	0.83072
1312	0.8303
1314	0.82978
1316	0.82904
1318	0.82868
1320	0.82826
1322	0.82793
1324	0.82754
1326	0.82725
1328	0.82684
1330	0.82653
1332	0.82603
1334	0.82543
1336	0.82528
1338	0.82511
1340	0.82483
1342	0.82457
1344	0.82444
1346	0.82384
1348	0.82311
1350	0.82248
1352	0.82202
1354	0.82148
1356	0.82106
1358	0.82089
1360	0.82054
1425.07	0.8284
1425.46	0.82836
1425.85	0.82826
1426.25	0.82815
1426.64	0.82812
1427.03	0.82819
1427.42	0.82834
1427.82	0.82851
1428.21	0.82866
1428.6	0.82872
1429	0.82869
1429.39	0.82868
1429.78	0.82867
1430.18	0.82865
1430.57	0.82864
1430.97	0.82868
1431.36	0.82874
1431.76	0.82882
1432.15	0.82893
1432.55	0.82903
1432.95	0.82907
1433.34	0.82907
1433.74	0.82909
1434.13	0.8291
1434.53	0.82904
1434.93	0.82896
1435.32	0.82898
1435.72	0.82911
1436.12	0.82928
1436.52	0.82942
1436.92	0.82951
1437.31	0.82954
1437.71	0.82952
1438.11	0.82945
1438.51	0.82936
1438.91	0.8293
1439.31	0.82929
1439.71	0.82937
1440.11	0.82958
1440.51	0.8298
1440.91	0.82991
1441.31	0.82993
1441.71	0.82989
1442.11	0.82981
1442.51	0.82977
1442.91	0.82976
1443.31	0.82977
1443.72	0.82983
1444.12	0.82997
1444.52	0.83013
1444.92	0.83025
1445.33	0.83034
1445.73	0.83032
1446.13	0.83023
1446.54	0.83015
1446.94	0.8301
1447.34	0.83005
1447.75	0.83007
1448.15	0.8302
1448.56	0.8304
1448.96	0.83058
1449.37	0.8307
1449.77	0.83074
1450.18	0.83072
1450.58	0.83063
1450.99	0.8305
1451.39	0.83042
1451.8	0.83047
1452.21	0.83062
1452.61	0.83076
1453.02	0.83087
1453.43	0.83101
1453.83	0.83113
1454.24	0.83117
1454.65	0.83111
1455.06	0.83099
1455.47	0.83089
1455.88	0.83085
1456.28	0.83089
1456.69	0.831
1457.1	0.83119
1457.51	0.83141
1457.92	0.83158
1458.33	0.83165
1458.74	0.83163
1459.15	0.83154
1459.56	0.83142
1459.97	0.83133
1460.39	0.8313
1460.8	0.83135
1461.21	0.83153
1461.62	0.83178
1462.03	0.83199
1462.44	0.8321
1462.86	0.8321
1463.27	0.83201
1463.68	0.83188
1464.1	0.83178
1464.51	0.83174
1464.92	0.83177
1465.34	0.83186
1465.75	0.83201
1466.17	0.8322
1466.58	0.83238
1467	0.83248
1467.41	0.83245
1467.83	0.83234
1468.24	0.83222
1468.66	0.83212
1469.07	0.83209
1469.49	0.83215
1469.91	0.83232
1470.32	0.83254
1470.74	0.83272
1471.16	0.83283
1471.57	0.83287
1471.99	0.83284
1472.41	0.83276
1472.83	0.83267
1473.25	0.83261
1473.67	0.83261
1474.08	0.8327
1474.5	0.83287
1474.92	0.83306
1475.34	0.83324
1475.76	0.83332
1476.18	0.83329
1476.6	0.8332
1477.02	0.83309
1477.44	0.83298
1477.86	0.83293
1478.29	0.83298
1478.71	0.83314
1479.13	0.83332
1479.55	0.83345
1479.97	0.83355
1480.4	0.83365
1480.82	0.83368
1481.24	0.83361
1481.67	0.83348
1482.09	0.83334
1482.51	0.83331
1482.94	0.83342
1483.36	0.83361
1483.78	0.83381
1484.21	0.83396
1484.63	0.83405
1485.06	0.83408
1485.48	0.83407
1485.91	0.83398
1486.34	0.83386
1486.76	0.83381
1487.19	0.83384
1487.62	0.83394
1488.04	0.8341
1488.47	0.83425
1488.9	0.83435
1489.32	0.83436
1489.75	0.83434
1490.18	0.8343
1490.61	0.83424
1491.04	0.83419
1491.47	0.83421
1491.9	0.83429
1492.32	0.83442
1492.75	0.83455
1493.18	0.83466
1493.61	0.83472
1494.04	0.83472
1494.47	0.8347
1494.91	0.83464
1495.34	0.83459
1495.77	0.83461
1496.2	0.83469
1496.63	0.8348
1497.06	0.83494
1497.5	0.83507
1497.93	0.83514
1498.36	0.83513
1498.79	0.83511
1499.23	0.8351
1499.66	0.83508
1500.09	0.83506
1500.53	0.83509
1500.96	0.83519
1501.4	0.83529
1501.83	0.83538
1502.27	0.83544
1502.7	0.83549
1503.14	0.83549
1503.57	0.83543
1504.01	0.83534
1504.45	0.83531
1504.88	0.83535
1505.32	0.83542
1505.76	0.83556
1506.19	0.83572
1506.63	0.83585
1507.07	0.8359
1507.51	0.83586
1507.95	0.83577
1508.39	0.83568
1508.82	0.8356
1509.26	0.83557
1509.7	0.83561
1510.14	0.83574
1510.58	0.83593
1511.02	0.83616
1511.46	0.83631
1511.9	0.83629
1512.34	0.83618
1512.79	0.83604
1513.23	0.83592
1513.67	0.83587
1514.11	0.83591
1514.55	0.83605
1515	0.83626
1515.44	0.83647
1515.88	0.83661
1516.32	0.83666
1516.77	0.8366
1517.21	0.83648
1517.66	0.83634
1518.1	0.83621
1518.54	0.83617
1518.99	0.83626
1519.43	0.83646
1519.88	0.83672
1520.32	0.83696
1520.77	0.83709
1521.22	0.83708
1521.66	0.83698
1522.11	0.83684
1522.56	0.83664
1523	0.83646
1523.45	0.83645
1523.9	0.8366
1524.35	0.83683
1524.8	0.83708
1525.24	0.83732
1525.69	0.83747
1526.14	0.83751
1526.59	0.83742
1527.04	0.83721
1527.49	0.83698
1527.94	0.83686
1528.39	0.83687
1528.84	0.837
1529.29	0.83724
1529.74	0.8375
1530.19	0.8377
1530.65	0.83779
1531.1	0.83778
1531.55	0.83768
1532	0.8375
1532.46	0.8373
1532.91	0.8372
1533.36	0.83724
1533.81	0.83741
1534.27	0.83766
1534.72	0.83792
1535.18	0.8381
1535.63	0.83816
1536.09	0.83809
1536.54	0.83794
1537	0.83779
1537.45	0.8377
1537.91	0.83771
1538.36	0.83778
1538.82	0.83791
1539.28	0.83809
1539.74	0.83828
1540.19	0.83842
1540.65	0.83844
1541.11	0.83837
1541.57	0.83825
1542.02	0.83812
1542.48	0.83804
1542.94	0.83805
1543.4	0.83816
1543.86	0.83836
1544.32	0.83857
1544.78	0.83872
1545.24	0.83879
1545.7	0.83879
1546.16	0.8387
1546.62	0.83858
1547.08	0.83848
1547.55	0.83842
1548.01	0.83847
1548.47	0.83863
1548.93	0.8388
1549.4	0.83894
1549.86	0.83902
1550.32	0.83906
1550.79	0.83905
1551.25	0.83895
1551.71	0.83884
1552.18	0.83879
1552.64	0.83883
1553.11	0.83893
1553.57	0.83906
1554.04	0.83921
1554.5	0.83935
1554.97	0.83943
1555.44	0.83938
1555.9	0.83925
1556.37	0.83915
1556.84	0.83909
1557.31	0.83908
1557.77	0.83916
1558.24	0.83933
1558.71	0.83954
1559.18	0.83969
1559.65	0.83975
1560.12	0.83975
1560.59	0.83972
1561.06	0.83965
1561.53	0.83957
1562	0.8395
1562.47	0.8395
1562.94	0.83961
1563.41	0.8398
1563.88	0.84001
1564.35	0.84016
1564.82	0.8402
1565.3	0.84014
1565.77	0.84004
1566.24	0.83993
1566.72	0.83982
1567.19	0.83978
1567.66	0.83986
1568.14	0.84002
1568.61	0.84021
1569.09	0.84037
1569.56	0.84048
1570.04	0.84051
1570.51	0.84043
1570.99	0.84031
1571.46	0.84019
1571.94	0.84014
1572.42	0.84017
1572.89	0.84028
1573.37	0.84046
1573.85	0.84064
1574.33	0.84075
1574.8	0.84079
1575.28	0.84076
1575.76	0.84067
1576.24	0.84056
1576.72	0.84047
1577.2	0.84044
1577.68	0.84052
1578.16	0.84066
1578.64	0.84083
1579.12	0.841
1579.6	0.8411
1580.08	0.84111
1580.56	0.84105
1581.05	0.84097
1581.53	0.84092
1582.01	0.84092
1582.49	0.84097
1582.98	0.84106
1583.46	0.84116
1583.94	0.8413
1584.43	0.84145
1584.91	0.84152
1585.4	0.84147
1585.88	0.84136
1586.37	0.84126
1586.85	0.84119
1587.34	0.8412
1587.82	0.8413
1588.31	0.84147
1588.8	0.84165
1589.28	0.8418
1589.77	0.84187
1590.26	0.84184
1590.74	0.84174
1591.23	0.8416
1591.72	0.84149
1592.21	0.84148
1592.7	0.84157
1593.19	0.84172
1593.68	0.8419
1594.17	0.84209
1594.66	0.84222
1595.15	0.84225
1595.64	0.84216
1596.13	0.84201
1596.62	0.84188
1597.11	0.84183
1597.61	0.84188
1598.1	0.84201
1598.59	0.84219
1599.08	0.84239
1599.58	0.84258
1600.07	0.84267
1600.56	0.84262
1601.06	0.84246
1601.55	0.84227
1602.05	0.84212
1602.54	0.84208
1603.04	0.84215
1603.53	0.84235
1604.03	0.84262
1604.53	0.84286
1605.02	0.843
1605.52	0.84304
1606.02	0.84297
1606.51	0.84279
1607.01	0.84256
1607.51	0.84239
1608.01	0.84236
1608.51	0.84251
1609.01	0.84275
1609.51	0.84303
1610.01	0.84328
1610.51	0.84343
1611.01	0.84343
1611.51	0.84329
1612.01	0.84308
1612.51	0.8429
1613.01	0.84278
1613.51	0.84278
1614.01	0.84291
1614.52	0.84314
1615.02	0.84343
1615.52	0.84367
1616.03	0.84379
1616.53	0.84377
1617.03	0.84362
1617.54	0.84344
1618.04	0.84325
1618.55	0.84313
1619.05	0.84314
1619.56	0.84328
1620.07	0.84351
1620.57	0.84378
1621.08	0.84402
1621.58	0.84416
1622.09	0.84416
1622.6	0.84403
1623.11	0.84384
1623.62	0.84367
1624.12	0.84356
1624.63	0.84357
1625.14	0.84368
1625.65	0.84389
1626.16	0.84414
1626.67	0.84434
1627.18	0.84446
1627.69	0.84447
1628.2	0.84439
1628.71	0.84426
1629.23	0.84414
1629.74	0.84405
1630.25	0.84403
1630.76	0.8441
1631.28	0.84425
1631.79	0.84444
1632.3	0.8446
1632.82	0.84471
1633.33	0.84473
1633.85	0.84468
1634.36	0.84461
1634.88	0.84456
1635.39	0.84455
1635.91	0.84457
1636.42	0.8446
1636.94	0.84467
1637.46	0.84477
1637.97	0.84487
1638.49	0.84495
1639.01	0.84498
1639.53	0.84498
1640.05	0.84495
1640.57	0.84495
1641.08	0.84499
1641.6	0.84504
1642.12	0.84507
1642.64	0.84508
1643.16	0.8451
1643.69	0.84512
1644.21	0.84517
1644.73	0.84524
1645.25	0.84532
1645.77	0.84539
1646.29	0.84548
1646.82	0.84554
1647.34	0.84551
1647.86	0.84546
1648.39	0.84543
1648.91	0.84541
1649.44	0.84539
1649.96	0.8454
1650.49	0.8455
1651.01	0.84562
1651.54	0.84574
1652.06	0.84583
1652.59	0.84591
1653.12	0.84597
1653.64	0.84597
1654.17	0.84587
1654.7	0.84572
1655.23	0.84564
1655.76	0.84566
1656.28	0.84575
1656.81	0.84589
1657.34	0.84607
1657.87	0.84627
1658.4	0.84638
1658.93	0.84636
1659.46	0.84626
1660	0.84613
1660.53	0.846
1661.06	0.84591
1661.59	0.84593
1662.12	0.84606
1662.66	0.84626
1663.19	0.84648
1663.72	0.84667
1664.26	0.84678
1664.79	0.84679
1665.33	0.84669
1665.86	0.84652
1666.4	0.84634
1666.93	0.84623
1667.47	0.84623
1668.01	0.84633
1668.54	0.84653
1669.08	0.84681
1669.62	0.84705
1670.15	0.84721
1670.69	0.84723
1671.23	0.84708
1671.77	0.84684
1672.31	0.84662
1672.85	0.84649
1673.39	0.84651
1673.93	0.84669
1674.47	0.84694
1675.01	0.84718
1675.55	0.84737
1676.09	0.84749
1676.63	0.84749
1677.18	0.84736
1677.72	0.84714
1678.26	0.84695
1678.8	0.84686
1679.35	0.84689
1679.89	0.84704
1680.44	0.84728
1680.98	0.84754
1681.53	0.84774
1682.07	0.84783
1682.62	0.8478
1683.16	0.84768
1683.71	0.84752
1684.26	0.84735
1684.8	0.84726
1685.35	0.84728
1685.9	0.84741
1686.45	0.84763
1687	0.84787
1687.55	0.84807
1688.1	0.84816
1688.64	0.84811
1689.19	0.84796
1689.75	0.84779
1690.3	0.84766
1690.85	0.84761
1691.4	0.84766
1691.95	0.8478
1692.5	0.84803
1693.06	0.84828
1693.61	0.84846
1694.16	0.84849
1694.72	0.84839
1695.27	0.84823
1695.82	0.84807
1696.38	0.84799
1696.93	0.848
1697.49	0.8481
1698.04	0.84826
1698.6	0.84846
1699.16	0.84864
1699.71	0.84874
1700.27	0.84873
1700.83	0.84863
1701.39	0.84852
1701.95	0.84843
1702.5	0.8484
1703.06	0.84844
1703.62	0.84853
1704.18	0.84866
1704.74	0.84878
1705.3	0.84889
1705.86	0.84896
1706.43	0.84895
1706.99	0.84889
1707.55	0.84883
1708.11	0.84879
1708.67	0.84879
1709.24	0.84883
1709.8	0.8489
1710.37	0.849
1710.93	0.84912
1711.49	0.84922
1712.06	0.84926
1712.62	0.84925
1713.19	0.84921
1713.76	0.84918
1714.32	0.84918
1714.89	0.84919
1715.46	0.84922
1716.03	0.84928
1716.59	0.84935
1717.16	0.84941
1717.73	0.84943
1718.3	0.84943
1718.87	0.84946
1719.44	0.84951
1720.01	0.84955
1720.58	0.8496
1721.15	0.84966
1721.72	0.84972
1722.29	0.84974
1722.87	0.84973
1723.44	0.8497
1724.01	0.84969
1724.59	0.8497
1725.16	0.84973
1725.73	0.84978
1726.31	0.84987
1726.88	0.84999
1727.46	0.8501
1728.03	0.85016
1728.61	0.85014
1729.19	0.85006
1729.76	0.84994
1730.34	0.84985
1730.92	0.84985
1731.5	0.84994
1732.07	0.85009
1732.65	0.85029
1733.23	0.85045
1733.81	0.85054
1734.39	0.85056
1734.97	0.85051
1735.55	0.85038
1736.13	0.85023
1736.71	0.85013
1737.3	0.85012
1737.88	0.85021
1738.46	0.8504
1739.04	0.85064
1739.63	0.85087
1740.21	0.85101
1740.79	0.85101
1741.38	0.85088
1741.96	0.85066
1742.55	0.85045
1743.14	0.85032
1743.72	0.85034
1744.31	0.8505
1744.9	0.85078
1745.48	0.8511
1746.07	0.85137
1746.66	0.8515
1747.25	0.85145
1747.84	0.85127
1748.42	0.85102
1749.01	0.85077
1749.6	0.85062
1750.2	0.85065
1750.79	0.85084
1751.38	0.85113
1751.97	0.85147
1752.56	0.85175
1753.15	0.85188
1753.75	0.85182
1754.34	0.85161
1754.93	0.8513
1755.53	0.85102
1756.12	0.85087
1756.72	0.8509
1757.31	0.85113
1757.91	0.85148
1758.5	0.85185
1759.1	0.85213
1759.7	0.85224
1760.29	0.85215
1760.89	0.8519
1761.49	0.8516
1762.09	0.85134
1762.69	0.85119
1763.29	0.85122
1763.89	0.85143
1764.49	0.85178
1765.09	0.85218
1765.69	0.85249
1766.29	0.8526
1766.89	0.85251
1767.49	0.85227
1768.1	0.85196
1768.7	0.85169
1769.3	0.85155
1769.91	0.85158
1770.51	0.8518
1771.12	0.85214
1771.72	0.85249
1772.33	0.85275
1772.93	0.85286
1773.54	0.85279
1774.15	0.85258
1774.75	0.85232
1775.36	0.85207
1775.97	0.85192
1776.58	0.85192
1777.19	0.85211
1777.8	0.85244
1778.4	0.85279
1779.01	0.85303
1779.63	0.85313
1780.24	0.85307
1780.85	0.85289
1781.46	0.85267
1782.07	0.85248
1782.68	0.85238
1783.3	0.8524
1783.91	0.85256
1784.52	0.85282
1785.14	0.85309
1785.75	0.85329
1786.37	0.85337
1786.98	0.85334
1787.6	0.85323
1788.22	0.85307
1788.83	0.85291
1789.45	0.85284
1790.07	0.85287
1790.69	0.853
1791.31	0.85318
1791.92	0.85337
1792.54	0.85349
1793.16	0.85354
1793.78	0.85355
1794.4	0.85351
1795.03	0.85346
1795.65	0.85341
1796.27	0.85339
1796.89	0.85343
1797.51	0.8535
1798.14	0.85357
1798.76	0.85363
1799.39	0.85368
1800.01	0.85372
1800.63	0.85374
1801.26	0.85376
1801.89	0.8538
1802.51	0.85388
1803.14	0.85395
1803.77	0.85396
1804.39	0.85393
1805.02	0.85391
1805.65	0.8539
1806.28	0.85389
1806.91	0.85389
1807.54	0.85394
1808.17	0.85404
1808.8	0.85419
1809.43	0.85434
1810.06	0.85445
1810.69	0.85448
1811.33	0.85441
1811.96	0.8543
1812.59	0.8542
1813.23	0.85412
1813.86	0.8541
1814.5	0.8542
1815.13	0.85439
1815.77	0.8546
1816.4	0.85478
1817.04	0.8549
1817.68	0.85492
1818.31	0.85484
1818.95	0.85467
1819.59	0.85452
1820.23	0.85443
1820.87	0.85438
1821.51	0.85448
1822.15	0.85473
1822.79	0.85499
1823.43	0.85522
1824.07	0.85537
1824.71	0.8554
1825.35	0.85532
1826	0.85514
1826.64	0.85482
1827.28	0.85459
1827.93	0.85462
1828.57	0.85483
1829.22	0.85512
1829.86	0.85543
1830.51	0.85569
1831.15	0.85581
1831.8	0.85577
1832.45	0.8556
1833.1	0.85534
1833.74	0.8551
1834.39	0.85498
1835.04	0.855
1835.69	0.85516
1836.34	0.85543
1836.99	0.85577
1837.64	0.85605
1838.29	0.85617
1838.95	0.85617
1839.6	0.85605
1840.25	0.85575
1840.9	0.8555
1841.56	0.85541
1842.21	0.85539
1842.87	0.85552
1843.52	0.85583
1844.18	0.85617
1844.83	0.85642
1845.49	0.85654
1846.15	0.85654
1846.8	0.85639
1847.46	0.85606
1848.12	0.85575
1848.78	0.85563
1849.44	0.85572
1850.1	0.85597
1850.76	0.85628
1851.42	0.85656
1852.08	0.85677
1852.74	0.85688
1853.41	0.85681
1854.07	0.85655
1854.73	0.85628
1855.39	0.85617
1856.06	0.85619
1856.72	0.85626
1857.39	0.85642
1858.05	0.85667
1858.72	0.85693
1859.39	0.85708
1860.05	0.85706
1860.72	0.85691
1861.39	0.85676
1862.06	0.85664
1862.73	0.85658
1863.39	0.85662
1864.06	0.85677
1864.74	0.85697
1865.41	0.85718
1866.08	0.85735
1866.75	0.85748
1867.42	0.85751
1868.09	0.85733
1868.77	0.8571
1869.44	0.85703
1870.11	0.85706
1870.79	0.85713
1871.46	0.85721
1872.14	0.85739
1872.82	0.8576
1873.49	0.85766
1874.17	0.85759
1874.85	0.85754
1875.53	0.85746
1876.2	0.85737
1876.88	0.85731
1877.56	0.85731
1878.24	0.85745
1878.92	0.85769
1879.6	0.85791
1880.29	0.85802
1880.97	0.85801
1881.65	0.85792
1882.33	0.85782
1883.02	0.85773
1883.7	0.85767
1884.39	0.85763
1885.07	0.8577
1885.76	0.85788
1886.44	0.85808
1887.13	0.85824
1887.82	0.85831
1888.5	0.8583
1889.19	0.85823
1889.88	0.8581
1890.57	0.85793
1891.26	0.85787
1891.95	0.85794
1892.64	0.85809
1893.33	0.85828
1894.02	0.85846
1894.71	0.85856
1895.4	0.85858
1896.1	0.85855
1896.79	0.85848
1897.49	0.85838
1898.18	0.85828
1898.88	0.85827
1899.57	0.85833
1900.27	0.85841
1900.96	0.85856
1901.66	0.85874
1902.36	0.85887
1903.06	0.85884
1903.75	0.85874
1904.45	0.8587
1905.15	0.85866
1905.85	0.85861
1906.55	0.85865
1907.26	0.85878
1907.96	0.85894
1908.66	0.85909
1909.36	0.85916
1910.07	0.85918
1910.77	0.85917
1911.47	0.8591
1912.18	0.85904
1912.88	0.85907
1913.59	0.85913
1914.3	0.85919
1915	0.85932
1915.71	0.85947
1916.42	0.85956
1917.13	0.85957
1917.84	0.85956
1918.55	0.85954
1919.26	0.85954
1919.97	0.85954
1920.68	0.85956
1921.39	0.85964
1922.1	0.85981
1922.81	0.86
1923.53	0.86012
1924.24	0.86012
1924.95	0.86004
1925.67	0.85999
1926.38	0.85996
1927.1	0.85997
1927.82	0.86004
1928.53	0.86017
1929.25	0.86035
1929.97	0.86054
1930.69	0.8607
1931.41	0.86075
1932.13	0.86069
1932.85	0.86057
1933.57	0.86043
1934.29	0.86035
1935.01	0.8604
1935.73	0.86056
1936.46	0.86079
1937.18	0.86103
1937.9	0.86123
1938.63	0.86135
1939.35	0.86134
1940.08	0.86121
1940.8	0.86102
1941.53	0.86084
1942.26	0.86076
1942.99	0.86083
1943.71	0.86105
1944.44	0.86136
1945.17	0.86167
1945.9	0.86189
1946.63	0.86196
1947.36	0.86189
1948.09	0.8617
1948.83	0.86147
1949.56	0.86127
1950.29	0.86121
1951.03	0.8613
1951.76	0.86154
1952.5	0.86187
1953.23	0.86222
1953.97	0.86246
1954.7	0.86252
1955.44	0.86239
1956.18	0.86214
1956.92	0.86186
1957.65	0.86167
1958.39	0.86164
1959.13	0.86181
1959.87	0.86214
1960.62	0.86252
1961.36	0.86284
1962.1	0.86301
1962.84	0.86301
1963.59	0.86284
1964.33	0.86256
1965.07	0.86227
1965.82	0.86208
1966.56	0.86208
1967.31	0.86227
1968.06	0.86262
1968.8	0.86303
1969.55	0.86336
1970.3	0.86351
1971.05	0.86345
1971.8	0.86322
1972.55	0.86291
1973.3	0.86264
1974.05	0.86251
1974.8	0.86257
1975.55	0.8628
1976.31	0.86313
1977.06	0.86348
1977.81	0.86376
1978.57	0.86387
1979.32	0.86379
1980.08	0.86357
1980.84	0.86329
1981.59	0.86306
1982.35	0.86295
1983.11	0.86303
1983.87	0.86327
1984.63	0.86361
1985.39	0.86394
1986.15	0.86417
1986.91	0.86422
1987.67	0.8641
1988.43	0.86387
1989.19	0.86363
1989.96	0.86344
1990.72	0.8634
1991.49	0.86352
1992.25	0.86379
1993.02	0.86412
1993.78	0.86439
1994.55	0.86453
1995.32	0.86451
1996.08	0.86437
1996.85	0.86415
1997.62	0.86395
1998.39	0.86385
1999.16	0.86391
1999.93	0.86408
2000.71	0.86432
2001.48	0.86457
2002.25	0.86476
2003.02	0.86481
2003.8	0.86475
2004.57	0.86461
2005.35	0.86445
2006.12	0.86432
2006.9	0.8643
2007.68	0.8644
2008.45	0.86459
2009.23	0.8648
2010.01	0.86498
2010.79	0.86509
2011.57	0.86511
2012.35	0.86505
2013.13	0.86494
2013.91	0.86484
2014.7	0.8648
2015.48	0.86487
2016.26	0.86501
2017.05	0.86519
2017.83	0.86535
2018.62	0.86544
2019.4	0.86546
2020.19	0.86541
2020.98	0.86533
2021.77	0.86525
2022.55	0.8652
2023.34	0.86524
2024.13	0.86535
2024.92	0.86551
2025.71	0.86566
2026.51	0.86575
2027.3	0.86576
2028.09	0.86571
2028.88	0.86563
2029.68	0.86556
2030.47	0.86554
2031.27	0.8656
2032.06	0.86575
2032.86	0.86593
2033.66	0.86608
2034.46	0.86615
2035.25	0.86614
2036.05	0.86606
2036.85	0.86594
2037.65	0.86584
2038.45	0.8658
2039.26	0.86587
2040.06	0.86602
2040.86	0.86624
2041.66	0.86645
2042.47	0.86657
2043.27	0.86657
2044.08	0.86645
2044.88	0.86627
2045.69	0.8661
2046.5	0.86601
2047.31	0.86604
2048.12	0.86621
2048.92	0.86648
2049.73	0.86676
2050.54	0.86698
2051.36	0.86707
2052.17	0.86699
2052.98	0.86678
2053.79	0.86653
2054.61	0.86632
2055.42	0.86625
2056.24	0.86636
2057.05	0.86664
2057.87	0.86698
2058.69	0.8673
2059.5	0.86752
2060.32	0.86755
2061.14	0.86737
2061.96	0.86707
2062.78	0.86676
2063.6	0.86654
2064.42	0.86649
2065.24	0.86666
2066.07	0.86701
2066.89	0.86746
2067.71	0.86787
2068.54	0.86808
2069.36	0.86804
2070.19	0.86779
2071.02	0.8674
2071.85	0.867
2072.67	0.86674
2073.5	0.86673
2074.33	0.86698
2075.16	0.86742
2075.99	0.86792
2076.82	0.86833
2077.66	0.86853
2078.49	0.86846
2079.32	0.86816
2080.16	0.86771
2080.99	0.86728
2081.83	0.86702
2082.66	0.86703
2083.5	0.86732
2084.34	0.86779
2085.17	0.86831
2086.01	0.86872
2086.85	0.8689
2087.69	0.86879
2088.53	0.86843
2089.37	0.86794
2090.22	0.8675
2091.06	0.86725
2091.9	0.86729
2092.75	0.86763
2093.59	0.86814
2094.44	0.86867
2095.28	0.86908
2096.13	0.86925
2096.98	0.86914
2097.83	0.86879
2098.68	0.86832
2099.53	0.86789
2100.38	0.86767
2101.23	0.86771
2102.08	0.86802
2102.93	0.8685
2103.78	0.86901
2104.64	0.86937
2105.49	0.86951
2106.35	0.86941
2107.2	0.86911
2108.06	0.86867
2108.92	0.86826
2109.78	0.86804
2110.63	0.86809
2111.49	0.86837
2112.35	0.86879
2113.21	0.8692
2114.08	0.86951
2114.94	0.86965
2115.8	0.86959
2116.66	0.86934
2117.53	0.869
2118.39	0.86868
2119.26	0.8685
2120.13	0.86851
2120.99	0.86869
2121.86	0.86898
2122.73	0.86931
2123.6	0.86958
2124.47	0.86974
2125.34	0.86974
2126.21	0.8696
2127.08	0.86938
2127.96	0.86916
2128.83	0.86902
2129.7	0.86899
2130.58	0.86908
2131.45	0.86926
2132.33	0.86948
2133.21	0.86968
2134.09	0.86983
2134.96	0.8699
2135.84	0.86987
2136.72	0.86978
2137.6	0.86967
2138.49	0.86956
2139.37	0.86949
2140.25	0.86946
2141.13	0.86951
2142.02	0.86962
2142.9	0.86977
2143.79	0.86994
2144.68	0.8701
2145.56	0.87021
2146.45	0.87026
2147.34	0.87025
2148.23	0.87016
2149.12	0.87002
2150.01	0.86987
2150.9	0.86978
2151.8	0.86977
2152.69	0.86987
2153.58	0.87007
2154.48	0.87032
2155.37	0.87057
2156.27	0.87074
2157.17	0.87082
2158.06	0.87076
2158.96	0.87056
2159.86	0.87028
2160.76	0.87004
2161.66	0.86992
2162.56	0.86996
2163.47	0.87016
2164.37	0.87048
2165.27	0.87084
2166.18	0.87114
2167.08	0.8713
2167.99	0.87125
2168.9	0.87102
2169.8	0.87068
2170.71	0.87034
2171.62	0.87012
2172.53	0.87008
2173.44	0.87026
2174.35	0.87062
2175.26	0.87107
2176.18	0.87147
2177.09	0.8717
2178	0.87168
2178.92	0.87141
2179.84	0.871
2180.75	0.87057
2181.67	0.87027
2182.59	0.8702
2183.51	0.87041
2184.43	0.87081
2185.35	0.87129
2186.27	0.87172
2187.19	0.87196
2188.11	0.87193
2189.04	0.87164
2189.96	0.87119
2190.89	0.87073
2191.81	0.87042
2192.74	0.87035
2193.67	0.87055
2194.6	0.87096
2195.52	0.87147
2196.45	0.87191
2197.38	0.87215
2198.32	0.87213
2199.25	0.87186
2200.18	0.87144
2201.12	0.871
2202.05	0.87071
2202.99	0.87064
2203.92	0.87081
2204.86	0.8712
2205.8	0.8717
2206.74	0.87213
2207.67	0.87237
2208.62	0.87236
2209.56	0.87212
2210.5	0.87175
2211.44	0.87138
2212.38	0.87111
2213.33	0.87103
2214.27	0.87119
2215.22	0.87155
2216.17	0.87199
2217.11	0.87238
2218.06	0.87259
2219.01	0.87259
2219.96	0.8724
2220.91	0.87209
2221.86	0.87178
2222.82	0.87158
2223.77	0.87156
2224.72	0.87173
2225.68	0.87202
2226.63	0.87235
2227.59	0.87265
2228.55	0.87283
2229.5	0.87286
2230.46	0.87274
2231.42	0.87254
2232.38	0.87233
2233.35	0.87218
2234.31	0.87216
2235.27	0.87229
2236.23	0.87251
2237.2	0.87276
2238.16	0.87299
2239.13	0.87312
2240.1	0.87315
2241.07	0.87309
2242.04	0.87298
2243.01	0.87287
2243.98	0.87279
2244.95	0.87279
2245.92	0.87287
2246.89	0.873
2247.87	0.87314
2248.84	0.87327
2249.82	0.87338
2250.79	0.87345
2251.77	0.87347
2252.75	0.87346
2253.73	0.87345
2254.71	0.87345
2255.69	0.87346
2256.67	0.87349
2257.65	0.87352
2258.64	0.87356
2259.62	0.8736
2260.61	0.87367
2261.59	0.87378
2262.58	0.8739
2263.57	0.87398
2264.55	0.87406
2265.54	0.8741
2266.53	0.87409
2267.52	0.87403
2268.52	0.87395
2269.51	0.87389
2270.5	0.8739
2271.5	0.87399
2272.49	0.87413
2273.49	0.87431
2274.49	0.87449
2275.48	0.87463
2276.48	0.87469
2277.48	0.87466
2278.48	0.87453
2279.48	0.87437
2280.49	0.87424
2281.49	0.87421
2282.49	0.8743
2283.5	0.87452
2284.51	0.87479
2285.51	0.87505
2286.52	0.87523
2287.53	0.87529
2288.54	0.8752
2289.55	0.875
2290.56	0.87478
2291.57	0.87462
2292.59	0.87458
2293.6	0.8747
2294.61	0.87496
2295.63	0.87529
2296.65	0.87561
2297.66	0.87582
2298.68	0.87584
2299.7	0.87568
2300.72	0.87542
2301.74	0.87515
2302.77	0.87499
2303.79	0.87502
2304.81	0.87522
2305.84	0.87555
2306.86	0.87595
2307.89	0.87629
2308.92	0.87646
2309.95	0.87643
2310.98	0.8762
2312.01	0.87588
2313.04	0.8756
2314.07	0.87544
2315.1	0.87548
2316.14	0.87573
2317.17	0.87611
2318.21	0.87652
2319.24	0.87684
2320.28	0.87698
2321.32	0.87688
2322.36	0.8766
2323.4	0.87626
2324.44	0.87597
2325.48	0.87584
2326.53	0.87595
2327.57	0.87627
2328.62	0.87671
2329.66	0.87713
2330.71	0.87742
2331.76	0.87749
2332.81	0.87731
2333.86	0.87698
2334.91	0.87662
2335.96	0.87637
2337.01	0.8763
2338.06	0.87644
2339.12	0.87679
2340.18	0.87724
2341.23	0.87764
2342.29	0.87786
2343.35	0.87786
2344.41	0.87765
2345.47	0.8773
2346.53	0.87696
2347.59	0.87675
2348.65	0.87674
2349.72	0.87696
2350.78	0.87734
2351.85	0.87779
2352.92	0.87814
2353.98	0.87831
2355.05	0.87826
2356.12	0.87803
2357.19	0.8777
2358.27	0.87738
2359.34	0.87719
2360.41	0.87722
2361.49	0.87747
2362.56	0.87786
2363.64	0.87827
2364.72	0.87857
2365.8	0.87868
2366.88	0.8786
2367.96	0.87836
2369.04	0.87805
2370.12	0.87777
2371.21	0.87764
2372.29	0.87773
2373.38	0.878
2374.46	0.87837
2375.55	0.87873
2376.64	0.87895
2377.73	0.87899
2378.82	0.87888
2379.91	0.87867
2381	0.87842
2382.1	0.87823
2383.19	0.87819
2384.29	0.87834
2385.39	0.87862
2386.48	0.87892
2387.58	0.87916
2388.68	0.8793
2389.78	0.87932
2390.88	0.87921
2391.99	0.87904
2393.09	0.87888
2394.2	0.87879
2395.3	0.87883
2396.41	0.87897
2397.52	0.87918
2398.63	0.87939
2399.74	0.87954
2400.85	0.87961
2401.96	0.87958
2403.07	0.87949
2404.19	0.87937
2405.3	0.87926
2406.42	0.87922
2407.53	0.87929
2408.65	0.87944
2409.77	0.8796
2410.89	0.8797
2412.01	0.87975
2413.14	0.87975
2414.26	0.8797
2415.38	0.87964
2416.51	0.87962
2417.64	0.87965
2418.76	0.8797
2419.89	0.87977
2421.02	0.87984
2422.15	0.87989
2423.28	0.8799
2424.42	0.87987
2425.55	0.87981
2426.69	0.87977
2427.82	0.87978
2428.96	0.87986
2430.1	0.87998
2431.24	0.88012
2432.38	0.88022
2433.52	0.88025
2434.66	0.88022
2435.8	0.88013
2436.95	0.88002
2438.09	0.87994
2439.24	0.87992
2440.39	0.87998
2441.54	0.88012
2442.69	0.88031
2443.84	0.88047
[truncated: 895 more rows]

## Sheet: Figure 1h
Galinstan			Black-phosphorus			Graphene			Antimonene			CsPbI3			SnS			Bismuthene			Graphene Oxide			MoS2			TaSe2			Bi2Te3			Bi2Se3
Wavelength (nm)	n2 (cm2/W)		Wavelength (nm)	n2 (cm2/W)		Wavelength (nm)	n2 (cm2/W)		Wavelength (nm)	n2 (cm2/W)		Wavelength (nm)	n2 (cm2/W)		Wavelength (nm)	n2 (cm2/W)		Wavelength (nm)	n2 (cm2/W)		Wavelength (nm)	n2 (cm2/W)		Wavelength (nm)	n2 (cm2/W)		Wavelength (nm)	n2 (cm2/W)		Wavelength (nm)	n2 (cm2/W)		Wavelength (nm)	n2 (cm2/W)
405	1.3328e-05		350	3.49e-05		633	1.13e-05		532	2.88e-05		457	2.56e-05		532	2.317e-05		532	1.67e-06		532	3.57e-06		488	9.32e-07		532	8e-07		1070	2.11e-08		350	1.16e-08
532	1.6803e-05		600	3.71e-05					633	9.79e-06		532	5.78e-06		633	3.23e-06		633	1.78e-06		671	1.1e-06					671	3.3e-07					600	3.53e-09
776	4.952e-06		700	3.1e-05														400	1.42e-06														700	2.5e-09
1064	6.5e-06		750	2.27e-05														800	1.95e-06														1160	1.65e-09
2000	3.48e-05		1160	2.81e-05
3500	5.95e-05

## Sheet: Figure 2b
1 state									0 state
Position (arb. Units)	Intensity	Position (arb. Units)	Intensity	Position (arb. Units)	Intensity	Position (arb. Units)	Intensity		Position (arb. Units)	Intensity	Position (arb. Units)	Intensity	Position (arb. Units)	Intensity
	1/2 π		1/4 π		3/4 π		0			π		3/2 π		5/4 π
-89	7.47048e-11	-83	8.2055e-11	-95	6.25061e-11	-77	7.9121e-11		-100	7.04004e-11	-110	7.54854e-11	-105	7.46019e-11
-88	1.09103e-10	-82	1.21767e-10	-94	9.01125e-11	-76	1.19817e-10		-99	1.00266e-10	-109	1.05431e-10	-104	1.05147e-10
-87	1.591e-10	-81	1.80416e-10	-93	1.29725e-10	-75	1.81145e-10		-98	1.42603e-10	-108	1.47061e-10	-103	1.47999e-10
-86	2.31655e-10	-80	2.6689e-10	-92	1.86478e-10	-74	2.73409e-10		-97	2.02529e-10	-107	2.04857e-10	-102	2.08027e-10
-85	3.36777e-10	-79	3.94175e-10	-91	2.67664e-10	-73	4.11978e-10		-96	2.87226e-10	-106	2.84981e-10	-101	2.91997e-10
-84	4.88837e-10	-78	5.81212e-10	-90	3.83623e-10	-72	6.19732e-10		-95	4.06753e-10	-105	3.95903e-10	-100	4.09286e-10
-83	7.08432e-10	-77	8.55572e-10	-89	5.48987e-10	-71	9.30668e-10		-94	5.75175e-10	-104	5.4924e-10	-99	5.72871e-10
-82	1.02503e-09	-76	1.25731e-09	-88	7.84427e-10	-70	1.39521e-09		-93	8.12128e-10	-103	7.60903e-10	-98	8.00686e-10
-81	1.48071e-09	-75	1.8445e-09	-87	1.1191e-09	-69	2.08797e-09		-92	1.14497e-09	-102	1.05265e-09	-97	1.11747e-09
-80	2.13544e-09	-74	2.7012e-09	-86	1.59404e-09	-68	3.11916e-09		-91	1.61178e-09	-101	1.45417e-09	-96	1.55728e-09
-79	3.07454e-09	-73	3.9488e-09	-85	2.26693e-09	-67	4.65111e-09		-90	2.2654e-09	-100	2.00595e-09	-95	2.16695e-09
-78	4.41914e-09	-72	5.76225e-09	-84	3.21865e-09	-66	6.92245e-09		-89	3.17912e-09	-99	2.76305e-09	-94	3.01075e-09
-77	6.34088e-09	-71	8.39326e-09	-83	4.56244e-09	-65	1.0283e-08		-88	4.45432e-09	-98	3.80027e-09	-93	4.17673e-09
-76	9.08245e-09	-70	1.22031e-08	-82	6.4565e-09	-64	1.52446e-08		-87	6.23102e-09	-97	5.21902e-09	-92	5.78528e-09
-75	1.29863e-08	-69	1.77095e-08	-81	9.12148e-09	-63	2.25538e-08		-86	8.70223e-09	-96	7.15654e-09	-91	8.00073e-09
-74	1.85346e-08	-68	2.56521e-08	-80	1.28645e-08	-62	3.32973e-08		-85	1.21335e-08	-95	9.79829e-09	-90	1.1047e-08
-73	2.64049e-08	-67	3.70865e-08	-79	1.81119e-08	-61	4.90531e-08		-84	1.68895e-08	-94	1.33943e-08	-89	1.52286e-08
-72	3.7547e-08	-66	5.35143e-08	-78	2.54552e-08	-60	7.21075e-08		-83	2.34698e-08	-93	1.82813e-08	-88	2.09587e-08
-71	5.32894e-08	-65	7.70672e-08	-77	3.57119e-08	-59	1.05767e-07		-82	3.25578e-08	-92	2.49114e-08	-87	2.87972e-08
-70	7.54867e-08	-64	1.10764e-07	-76	5.0011e-08	-58	1.548e-07		-81	4.50862e-08	-91	3.38911e-08	-86	3.95009e-08
-69	1.06721e-07	-63	1.58865e-07	-75	6.99069e-08	-57	2.26077e-07		-80	6.23253e-08	-90	4.60321e-08	-85	5.40911e-08
-68	1.50581e-07	-62	2.27376e-07	-74	9.75359e-08	-56	3.29467e-07		-79	8.60012e-08	-89	6.24186e-08	-84	7.39425e-08
-67	2.1204e-07	-61	3.24725e-07	-73	1.35827e-07	-55	4.79117e-07		-78	1.18455e-07	-88	8.44959e-08	-83	1.00903e-07
-66	2.97976e-07	-60	4.62719e-07	-72	1.88786e-07	-54	6.95253e-07		-77	1.62855e-07	-87	1.14186e-07	-82	1.37448e-07
-65	4.17877e-07	-59	6.57851e-07	-71	2.61879e-07	-53	1.0067e-06		-76	2.23477e-07	-86	1.54043e-07	-81	1.86893e-07
-64	5.84798e-07	-58	9.3309e-07	-70	3.62548e-07	-52	1.45441e-06		-75	3.06083e-07	-85	2.07445e-07	-80	2.5366e-07
-63	8.16656e-07	-57	1.32035e-06	-69	5.00896e-07	-51	2.09628e-06		-74	4.18412e-07	-84	2.78864e-07	-79	3.4364e-07
-62	1.13796e-06	-56	1.86387e-06	-68	6.90608e-07	-50	3.01392e-06		-73	5.70844e-07	-83	3.74193e-07	-78	4.64661e-07
-61	1.58218e-06	-55	2.6248e-06	-67	9.50177e-07	-49	4.3217e-06		-72	7.77255e-07	-82	5.0119e-07	-77	6.27101e-07
-60	2.1948e-06	-54	3.68745e-06	-66	1.30452e-06	-48	6.17929e-06		-71	1.05615e-06	-81	6.70038e-07	-76	8.44684e-07
-59	3.03755e-06	-53	5.16779e-06	-65	1.78713e-06	-47	8.80863e-06		-70	1.43217e-06	-80	8.94076e-07	-75	1.13552e-06
-58	4.19385e-06	-52	7.22485e-06	-64	2.4429e-06	-46	1.2517e-05		-69	1.93797e-06	-79	1.19074e-06	-74	1.52343e-06
-57	5.77613e-06	-51	1.0076e-05	-63	3.33185e-06	-45	1.77285e-05		-68	2.6168e-06	-78	1.58273e-06	-73	2.03969e-06
-56	7.93544e-06	-50	1.40171e-05	-62	4.53399e-06	-44	2.50276e-05		-67	3.52571e-06	-77	2.09962e-06	-72	2.72526e-06
-55	1.08741e-05	-49	1.94496e-05	-61	6.15562e-06	-43	3.5218e-05		-66	4.73978e-06	-76	2.77969e-06	-71	3.6336e-06
-54	1.48621e-05	-48	2.69152e-05	-60	8.3376e-06	-42	4.94047e-05		-65	6.35752e-06	-75	3.67252e-06	-70	4.83431e-06
-53	2.02592e-05	-47	3.7141e-05	-59	1.12659e-05	-41	6.91053e-05		-64	8.50783e-06	-74	4.84203e-06	-69	6.41779e-06
-52	2.75426e-05	-46	5.10987e-05	-58	1.51853e-05	-40	9.64016e-05		-63	1.13588e-05	-73	6.37047e-06	-68	8.50105e-06
-51	3.73441e-05	-45	7.00794e-05	-57	2.04168e-05	-39	0.000134142		-62	1.51292e-05	-72	8.36338e-06	-67	1.12351e-05
-50	5.04963e-05	-44	9.57909e-05	-56	2.73797e-05	-38	0.000186203		-61	2.01023e-05	-71	1.09557e-05	-66	1.48142e-05
-49	6.80938e-05	-43	0.000130483	-55	3.66198e-05	-37	0.000257826		-60	2.66445e-05	-70	1.43197e-05	-65	1.94877e-05
-48	9.15679e-05	-42	0.000177109	-54	4.88453e-05	-36	0.000356022		-59	3.52272e-05	-69	1.86743e-05	-64	2.55743e-05
-47	0.000122782	-41	0.000239538	-53	6.49712e-05	-35	0.000490057		-58	4.64557e-05	-68	2.42969e-05	-63	3.34799e-05
-46	0.00016415	-40	0.000322835	-52	8.6176e-05	-34	0.000671993		-57	6.11031e-05	-67	3.15382e-05	-62	4.37205e-05
-45	0.000218778	-39	0.000433612	-51	0.000113972	-33	0.000917296		-56	8.0154e-05	-66	4.08396e-05	-61	5.69488e-05
-44	0.000290638	-38	0.000580497	-50	0.000150291	-32	0.00125		-55	0.000104856	-65	5.27552e-05	-60	7.39883e-05
-43	0.00038478	-37	0.000774709	-49	0.000197598	-31	0.00168		-54	0.000136786	-64	6.79776e-05	-59	9.58735e-05
-42	0.000507586	-36	0.00103	-48	0.000259015	-30	0.00225		-53	0.000177924	-63	8.73698e-05	-58	0.000123899
-41	0.000667079	-35	0.00137	-47	0.000338487	-29	0.003		-52	0.000230747	-62	0.000112003	-57	0.000159681
-40	0.000873299	-34	0.00181	-46	0.000440969	-28	0.00398		-51	0.000298344	-61	0.000143201	-56	0.00020522
-39	0.00114	-33	0.00238	-45	0.00057265	-27	0.00524		-50	0.000384545	-60	0.000182594	-55	0.000262995
-38	0.00148	-32	0.00312	-44	0.000741205	-26	0.00687		-49	0.000494082	-59	0.000232183	-54	0.000336047
-37	0.00191	-31	0.00408	-43	0.00095608	-25	0.00899		-48	0.000632771	-58	0.000294408	-53	0.000428102
-36	0.00247	-30	0.0053	-42	0.00123	-24	0.01174		-47	0.000807732	-57	0.000372237	-52	0.00054369
-35	0.00317	-29	0.00683	-41	0.00157	-23	0.01532		-46	0.00103	-56	0.00046926	-51	0.000688297
-34	0.00405	-28	0.00875	-40	0.00201	-22	0.01997		-45	0.0013	-55	0.0005898	-50	0.000868523
-33	0.00517	-27	0.01114	-39	0.00255	-21	0.02598		-44	0.00165	-54	0.000739028	-49	0.00109
-32	0.00656	-26	0.01408	-38	0.00322	-20	0.03366		-43	0.00207	-53	0.0009231	-48	0.00137
-31	0.0083	-25	0.01769	-37	0.00406	-19	0.04329		-42	0.0026	-52	0.00115	-47	0.00171
-30	0.01045	-24	0.02211	-36	0.00509	-18	0.05507		-41	0.00325	-51	0.00143	-46	0.00213
-29	0.01307	-23	0.02754	-35	0.00635	-17	0.06905		-40	0.00404	-50	0.00176	-45	0.00264
-28	0.01626	-22	0.03419	-34	0.00789	-16	0.08513		-39	0.00501	-49	0.00217	-44	0.00326
-27	0.02009	-21	0.04237	-33	0.00976	-15	0.10302		-38	0.00618	-48	0.00267	-43	0.00401
-26	0.02463	-20	0.05239	-32	0.01203	-14	0.1224		-37	0.00759	-47	0.00326	-42	0.00492
-25	0.02996	-19	0.06453	-31	0.01476	-13	0.14307		-36	0.00927	-46	0.00398	-41	0.006
-24	0.03617	-18	0.07901	-30	0.01802	-12	0.16532		-35	0.01128	-45	0.00483	-40	0.00729
-23	0.04338	-17	0.09584	-29	0.0219	-11	0.19018		-34	0.01364	-44	0.00584	-39	0.00883
-22	0.05172	-16	0.11477	-28	0.02645	-10	0.21965		-33	0.01643	-43	0.00703	-38	0.01064
-21	0.06138	-15	0.1352	-27	0.03175	-9	0.25669		-32	0.01968	-42	0.00843	-37	0.01275
-20	0.07258	-14	0.15623	-26	0.03783	-8	0.30479		-31	0.02346	-41	0.01006	-36	0.01521
-19	0.08553	-13	0.17685	-25	0.0447	-7	0.36721		-30	0.02783	-40	0.01195	-35	0.01804
-18	0.1004	-12	0.19616	-24	0.05237	-6	0.44584		-29	0.03283	-39	0.01414	-34	0.02129
-17	0.11717	-11	0.2138	-23	0.06082	-5	0.54004		-28	0.03852	-38	0.01664	-33	0.02497
-16	0.13554	-10	0.23028	-22	0.07003	-4	0.6458		-27	0.04492	-37	0.01949	-32	0.02913
-15	0.15482	-9	0.24721	-21	0.08001	-3	0.75553		-26	0.05201	-36	0.0227	-31	0.03378
-14	0.17391	-8	0.26716	-20	0.09081	-2	0.85879		-25	0.05973	-35	0.02629	-30	0.03895
-13	0.19136	-7	0.29316	-19	0.10251	-1	0.94386		-24	0.06799	-34	0.03026	-29	0.04465
-12	0.20564	-6	0.32788	-18	0.11517	0	1		-23	0.07663	-33	0.03462	-28	0.05087
-11	0.2155	-5	0.37257	-17	0.12877	1	0.94386		-22	0.08547	-32	0.03934	-27	0.05759
-10	0.22044	-4	0.42615	-16	0.14307	2	0.85879		-21	0.09435	-31	0.04442	-26	0.06474
-9	0.22099	-3	0.48482	-15	0.1575	3	0.75553		-20	0.10311	-30	0.04981	-25	0.0722
-8	0.21891	-2	0.54237	-14	0.1711	4	0.6458		-19	0.11167	-29	0.05547	-24	0.07979
-7	0.21689	-1	0.59121	-13	0.18249	5	0.54004		-18	0.12002	-28	0.06134	-23	0.08726
-6	0.21797	0	0.62406	-12	0.1901	6	0.44584		-17	0.12814	-27	0.06735	-22	0.09434
-5	0.22463	1	0.59121	-11	0.19245	7	0.36721		-16	0.13594	-26	0.07339	-21	0.10071
-4	0.23793	2	0.54237	-10	0.18859	8	0.30479		-15	0.14313	-25	0.07931	-20	0.10612
-3	0.25696	3	0.48482	-9	0.17852	9	0.25669		-14	0.14914	-24	0.08491	-19	0.11037
-2	0.27881	4	0.42615	-8	0.16339	10	0.21965		-13	0.15306	-23	0.08993	-18	0.1134
-1	0.29922	5	0.37257	-7	0.14548	11	0.19018		-12	0.15371	-22	0.09406	-17	0.11523
0	0.31374	6	0.32788	-6	0.12776	12	0.16532		-11	0.14993	-21	0.097	-16	0.11597
1	0.29922	7	0.29316	-5	0.11315	13	0.14307		-10	0.14086	-20	0.09844	-15	0.11566
2	0.27881	8	0.26716	-4	0.10373	14	0.1224		-9	0.12639	-19	0.09821	-14	0.11423
3	0.25696	9	0.24721	-3	0.10016	15	0.10302		-8	0.10735	-18	0.09624	-13	0.11134
4	0.23793	10	0.23028	-2	0.10143	16	0.08513		-7	0.0856	-17	0.09265	-12	0.10647
5	0.22463	11	0.2138	-1	0.10531	17	0.06905		-6	0.06365	-16	0.08772	-11	0.099
6	0.21797	12	0.19616	0	0.1091	18	0.05507		-5	0.04418	-15	0.08178	-10	0.08847
7	0.21689	13	0.17685	1	0.10531	19	0.04329		-4	0.02926	-14	0.07516	-9	0.0749
8	0.21891	14	0.15623	2	0.10143	20	0.03366		-3	0.01983	-13	0.06805	-8	0.05899
9	0.22099	15	0.1352	3	0.10016	21	0.02598		-2	0.01543	-12	0.06045	-7	0.04216
10	0.22044	16	0.11477	4	0.10373	22	0.01997		-1	0.01454	-11	0.05227	-6	0.02635
11	0.2155	17	0.09584	5	0.11315	23	0.01532		0	0.01513	-10	0.04344	-5	0.01351
12	0.20564	18	0.07901	6	0.12776	24	0.01174		1	0.01454	-9	0.03415	-4	0.00505
13	0.19136	19	0.06453	7	0.14548	25	0.00899		2	0.01543	-8	0.02499	-3	0.00137
14	0.17391	20	0.05239	8	0.16339	26	0.00687		3	0.01983	-7	0.01703	-2	0.00166
15	0.15482	21	0.04237	9	0.17852	27	0.00524		4	0.02926	-6	0.01158	-1	0.00416
16	0.13554	22	0.03419	10	0.18859	28	0.00398		5	0.04418	-5	0.00982	0	0.00679
17	0.11717	23	0.02754	11	0.19245	29	0.003		6	0.06365	-4	0.01234	1	0.00416
18	0.1004	24	0.02211	12	0.1901	30	0.00225		7	0.0856	-3	0.01873	2	0.00166
19	0.08553	25	0.01769	13	0.18249	31	0.00168		8	0.10735	-2	0.02752	3	0.00137
20	0.07258	26	0.01408	14	0.1711	32	0.00125		9	0.12639	-1	0.03644	4	0.00505
21	0.06138	27	0.01114	15	0.1575	33	0.000917296		10	0.14086	0	0.04305	5	0.01351
22	0.05172	28	0.00875	16	0.14307	34	0.000671993		11	0.14993	1	0.03644	6	0.02635
23	0.04338	29	0.00683	17	0.12877	35	0.000490057		12	0.15371	2	0.02752	7	0.04216
24	0.03617	30	0.0053	18	0.11517	36	0.000356022		13	0.15306	3	0.01873	8	0.05899
25	0.02996	31	0.00408	19	0.10251	37	0.000257826		14	0.14914	4	0.01234	9	0.0749
26	0.02463	32	0.00312	20	0.09081	38	0.000186203		15	0.14313	5	0.00982	10	0.08847
27	0.02009	33	0.00238	21	0.08001	39	0.000134142		16	0.13594	6	0.01158	11	0.099
28	0.01626	34	0.00181	22	0.07003	40	9.64016e-05		17	0.12814	7	0.01703	12	0.10647
29	0.01307	35	0.00137	23	0.06082	41	6.91053e-05		18	0.12002	8	0.02499	13	0.11134
30	0.01045	36	0.00103	24	0.05237	42	4.94047e-05		19	0.11167	9	0.03415	14	0.11423
31	0.0083	37	0.000774709	25	0.0447	43	3.5218e-05		20	0.10311	10	0.04344	15	0.11566
32	0.00656	38	0.000580497	26	0.03783	44	2.50276e-05		21	0.09435	11	0.05227	16	0.11597
33	0.00517	39	0.000433612	27	0.03175	45	1.77285e-05		22	0.08547	12	0.06045	17	0.11523
34	0.00405	40	0.000322835	28	0.02645	46	1.2517e-05		23	0.07663	13	0.06805	18	0.1134
35	0.00317	41	0.000239538	29	0.0219	47	8.80863e-06		24	0.06799	14	0.07516	19	0.11037
36	0.00247	42	0.000177109	30	0.01802	48	6.17929e-06		25	0.05973	15	0.08178	20	0.10612
37	0.00191	43	0.000130483	31	0.01476	49	4.3217e-06		26	0.05201	16	0.08772	21	0.10071
38	0.00148	44	9.57909e-05	32	0.01203	50	3.01392e-06		27	0.04492	17	0.09265	22	0.09434
39	0.00114	45	7.00794e-05	33	0.00976	51	2.09628e-06		28	0.03852	18	0.09624	23	0.08726
40	0.000873299	46	5.10987e-05	34	0.00789	52	1.45441e-06		29	0.03283	19	0.09821	24	0.07979
41	0.000667079	47	3.7141e-05	35	0.00635	53	1.0067e-06		30	0.02783	20	0.09844	25	0.0722
42	0.000507586	48	2.69152e-05	36	0.00509	54	6.95253e-07		31	0.02346	21	0.097	26	0.06474
43	0.00038478	49	1.94496e-05	37	0.00406	55	4.79117e-07		32	0.01968	22	0.09406	27	0.05759
44	0.000290638	50	1.40171e-05	38	0.00322	56	3.29467e-07		33	0.01643	23	0.08993	28	0.05087
45	0.000218778	51	1.0076e-05	39	0.00255	57	2.26077e-07		34	0.01364	24	0.08491	29	0.04465
46	0.00016415	52	7.22485e-06	40	0.00201	58	1.548e-07		35	0.01128	25	0.07931	30	0.03895
47	0.000122782	53	5.16779e-06	41	0.00157	59	1.05767e-07		36	0.00927	26	0.07339	31	0.03378
48	9.15679e-05	54	3.68745e-06	42	0.00123	60	7.21075e-08		37	0.00759	27	0.06735	32	0.02913
49	6.80938e-05	55	2.6248e-06	43	0.00095608	61	4.90531e-08		38	0.00618	28	0.06134	33	0.02497
50	5.04963e-05	56	1.86387e-06	44	0.000741205	62	3.32973e-08		39	0.00501	29	0.05547	34	0.02129
51	3.73441e-05	57	1.32035e-06	45	0.00057265	63	2.25538e-08		40	0.00404	30	0.04981	35	0.01804
52	2.75426e-05	58	9.3309e-07	46	0.000440969	64	1.52446e-08		41	0.00325	31	0.04442	36	0.01521
53	2.02592e-05	59	6.57851e-07	47	0.000338487	65	1.0283e-08		42	0.0026	32	0.03934	37	0.01275
54	1.48621e-05	60	4.62719e-07	48	0.000259015	66	6.92245e-09		43	0.00207	33	0.03462	38	0.01064
55	1.08741e-05	61	3.24725e-07	49	0.000197598	67	4.65111e-09		44	0.00165	34	0.03026	39	0.00883
56	7.93544e-06	62	2.27376e-07	50	0.000150291	68	3.11916e-09		45	0.0013	35	0.02629	40	0.00729
57	5.77613e-06	63	1.58865e-07	51	0.000113972	69	2.08797e-09		46	0.00103	36	0.0227	41	0.006
58	4.19385e-06	64	1.10764e-07	52	8.6176e-05	70	1.39521e-09		47	0.000807732	37	0.01949	42	0.00492
59	3.03755e-06	65	7.70672e-08	53	6.49712e-05	71	9.30668e-10		48	0.000632771	38	0.01664	43	0.00401
60	2.1948e-06	66	5.35143e-08	54	4.88453e-05	72	6.19732e-10		49	0.000494082	39	0.01414	44	0.00326
61	1.58218e-06	67	3.70865e-08	55	3.66198e-05	73	4.11978e-10		50	0.000384545	40	0.01195	45	0.00264
62	1.13796e-06	68	2.56521e-08	56	2.73797e-05	74	2.73409e-10		51	0.000298344	41	0.01006	46	0.00213
63	8.16656e-07	69	1.77095e-08	57	2.04168e-05	75	1.81145e-10		52	0.000230747	42	0.00843	47	0.00171
64	5.84798e-07	70	1.22031e-08	58	1.51853e-05	76	1.19817e-10		53	0.000177924	43	0.00703	48	0.00137
65	4.17877e-07	71	8.39326e-09	59	1.12659e-05	77	7.9121e-11		54	0.000136786	44	0.00584	49	0.00109
66	2.97976e-07	72	5.76225e-09	60	8.3376e-06				55	0.000104856	45	0.00483	50	0.000868523
67	2.1204e-07	73	3.9488e-09	61	6.15562e-06				56	8.0154e-05	46	0.00398	51	0.000688297
68	1.50581e-07	74	2.7012e-09	62	4.53399e-06				57	6.11031e-05	47	0.00326	52	0.00054369
69	1.06721e-07	75	1.8445e-09	63	3.33185e-06				58	4.64557e-05	48	0.00267	53	0.000428102
70	7.54867e-08	76	1.25731e-09	64	2.4429e-06				59	3.52272e-05	49	0.00217	54	0.000336047
71	5.32894e-08	77	8.55572e-10	65	1.78713e-06				60	2.66445e-05	50	0.00176	55	0.000262995
72	3.7547e-08	78	5.81212e-10	66	1.30452e-06				61	2.01023e-05	51	0.00143	56	0.00020522
73	2.64049e-08	79	3.94175e-10	67	9.50177e-07				62	1.51292e-05	52	0.00115	57	0.000159681
74	1.85346e-08	80	2.6689e-10	68	6.90608e-07				63	1.13588e-05	53	0.0009231	58	0.000123899
75	1.29863e-08	81	1.80416e-10	69	5.00896e-07				64	8.50783e-06	54	0.000739028	59	9.58735e-05
76	9.08245e-09	82	1.21767e-10	70	3.62548e-07				65	6.35752e-06	55	0.0005898	60	7.39883e-05
77	6.34088e-09	83	8.2055e-11	71	2.61879e-07				66	4.73978e-06	56	0.00046926	61	5.69488e-05
78	4.41914e-09			72	1.88786e-07				67	3.52571e-06	57	0.000372237	62	4.37205e-05
79	3.07454e-09			73	1.35827e-07				68	2.6168e-06	58	0.000294408	63	3.34799e-05
80	2.13544e-09			74	9.75359e-08				69	1.93797e-06	59	0.000232183	64	2.55743e-05
81	1.48071e-09			75	6.99069e-08				70	1.43217e-06	60	0.000182594	65	1.94877e-05
82	1.02503e-09			76	5.0011e-08				71	1.05615e-06	61	0.000143201	66	1.48142e-05
83	7.08432e-10			77	3.57119e-08				72	7.77255e-07	62	0.000112003	67	1.12351e-05
84	4.88837e-10			78	2.54552e-08				73	5.70844e-07	63	8.73698e-05	68	8.50105e-06
85	3.36777e-10			79	1.81119e-08				74	4.18412e-07	64	6.79776e-05	69	6.41779e-06
86	2.31655e-10			80	1.28645e-08				75	3.06083e-07	65	5.27552e-05	70	4.83431e-06
87	1.591e-10			81	9.12148e-09				76	2.23477e-07	66	4.08396e-05	71	3.6336e-06
88	1.09103e-10			82	6.4565e-09				77	1.62855e-07	67	3.15382e-05	72	2.72526e-06
89	7.47048e-11			83	4.56244e-09				78	1.18455e-07	68	2.42969e-05	73	2.03969e-06
				84	3.21865e-09				79	8.60012e-08	69	1.86743e-05	74	1.52343e-06
				85	2.26693e-09				80	6.23253e-08	70	1.43197e-05	75	1.13552e-06
				86	1.59404e-09				81	4.50862e-08	71	1.09557e-05	76	8.44684e-07
				87	1.1191e-09				82	3.25578e-08	72	8.36338e-06	77	6.27101e-07
				88	7.84427e-10				83	2.34698e-08	73	6.37047e-06	78	4.64661e-07
				89	5.48987e-10				84	1.68895e-08	74	4.84203e-06	79	3.4364e-07
				90	3.83623e-10				85	1.21335e-08	75	3.67252e-06	80	2.5366e-07
				91	2.67664e-10				86	8.70223e-09	76	2.77969e-06	81	1.86893e-07
				92	1.86478e-10				87	6.23102e-09	77	2.09962e-06	82	1.37448e-07
				93	1.29725e-10				88	4.45432e-09	78	1.58273e-06	83	1.00903e-07
				94	9.01125e-11				89	3.17912e-09	79	1.19074e-06	84	7.39425e-08
				95	6.25061e-11				90	2.2654e-09	80	8.94076e-07	85	5.40911e-08
									91	1.61178e-09	81	6.70038e-07	86	3.95009e-08
									92	1.14497e-09	82	5.0119e-07	87	2.87972e-08
									93	8.12128e-10	83	3.74193e-07	88	2.09587e-08
									94	5.75175e-10	84	2.78864e-07	89	1.52286e-08
									95	4.06753e-10	85	2.07445e-07	90	1.1047e-08
									96	2.87226e-10	86	1.54043e-07	91	8.00073e-09
									97	2.02529e-10	87	1.14186e-07	92	5.78528e-09
									98	1.42603e-10	88	8.44959e-08	93	4.17673e-09
									99	1.00266e-10	89	6.24186e-08	94	3.01075e-09
									100	7.04004e-11	90	4.60321e-08	95	2.16695e-09
											91	3.38911e-08	96	1.55728e-09
											92	2.49114e-08	97	1.11747e-09
											93	1.82813e-08	98	8.00686e-10
											94	1.33943e-08	99	5.72871e-10
											95	9.79829e-09	100	4.09286e-10
											96	7.15654e-09	101	2.91997e-10
											97	5.21902e-09	102	2.08027e-10
											98	3.80027e-09	103	1.47999e-10
											99	2.76305e-09	104	1.05147e-10
											100	2.00595e-09	105	7.46019e-11
											101	1.45417e-09
											102	1.05265e-09
											103	7.60903e-10
											104	5.4924e-10
											105	3.95903e-10
											106	2.84981e-10
											107	2.04857e-10
											108	1.47061e-10
											109	1.05431e-10
											110	7.54854e-11

## Sheet: Figure 4a
	Normalized beam center strength
Time (s)	Signal beam	Control beam	Output Signal
-51.4	0.22222	0.15	0.30435
-51.399	0.16667	0.1	0.34783
-51.398	0.16667	0.15	0.30435
-51.397	0.22222	0.1	0.34783
-51.396	0.16667	0.15	0.30435
-51.395	0.11111	0.15	0.34783
-51.394	0.11111	0.1	0.34783
-51.393	0.22222	0.1	0.3913
-51.392	0.22222	0.1	0.34783
-51.391	0.22222	0.1	0.34783
-51.39	0.22222	0.2	0.34783
-51.389	0.16667	0.2	0.34783
-51.388	0.16667	0.15	0.30435
-51.387	0.16667	0.1	0.34783
-51.386	0.22222	0.05	0.3913
-51.385	0.11111	0.05	0.34783
-51.384	0.11111	0.15	0.43478
-51.383	0.16667	0.1	0.30435
-51.382	0.16667	0.1	0.30435
-51.381	0.22222	0.1	0.30435
-51.38	0.16667	0.1	0.30435
-51.379	0.22222	0.1	0.34783
-51.378	0.22222	0.15	0.30435
-51.377	0.11111	0.15	0.26087
-51.376	0.16667	0.1	0.3913
-51.375	0.11111	0.1	0.34783
-51.374	0.16667	0.15	0.3913
-51.373	0.22222	0.2	0.34783
-51.372	0.22222	0.1	0.30435
-51.371	0.16667	0.1	0.30435
-51.37	0.33333	0.1	0.26087
-51.369	0.22222	0.15	0.26087
-51.368	0.11111	0.05	0.34783
-51.367	0.22222	0.1	0.34783
-51.366	0.11111	0.1	0.26087
-51.365	0.22222	0.1	0.30435
-51.364	0.16667	0.1	0.30435
-51.363	0.22222	0.15	0.34783
-51.362	0.22222	0.1	0.26087
-51.361	0.16667	0.15	0.30435
-51.36	0.22222	0.15	0.34783
-51.359	0.11111	0.1	0.26087
-51.358	0.22222	0.1	0.3913
-51.357	0.16667	0.15	0.34783
-51.356	0.16667	0.15	0.43478
-51.355	0.05556	0.1	0.26087
-51.354	0.11111	0.15	0.30435
-51.353	0.22222	0.1	0.34783
-51.352	0.11111	0.1	0.34783
-51.351	0.22222	0.1	0.30435
-51.35	0.22222	0.1	0.34783
-51.349	0.22222	0.15	0.34783
-51.348	0.16667	0.1	0.30435
-51.347	0.16667	0.1	0.26087
-51.346	0.16667	0.15	0.30435
-51.345	0.11111	0.1	0.3913
-51.344	0.16667	0.15	0.34783
-51.343	0.11111	0.1	0.30435
-51.342	0.22222	0.1	0.30435
-51.341	0.22222	0.1	0.30435
-51.34	0.11111	0.1	0.34783
-51.339	0.11111	0.15	0.30435
-51.338	0.16667	0.1	0.34783
-51.337	0.22222	0.1	0.30435
-51.336	0.16667	0.1	0.30435
-51.335	0.22222	0.1	0.30435
-51.334	0.11111	0.1	0.26087
-51.333	0.16667	0.15	0.30435
-51.332	0.27778	0.1	0.30435
-51.331	0.16667	0.1	0.34783
-51.33	0.11111	0.15	0.26087
-51.329	0.16667	0.1	0.34783
-51.328	0.22222	0.1	0.26087
-51.327	0.16667	0.15	0.3913
-51.326	0.22222	0.15	0.34783
-51.325	0.11111	0.1	0.34783
-51.324	0.22222	0.15	0.30435
-51.323	0.16667	0.1	0.30435
-51.322	0.16667	0.1	0.34783
-51.321	0.22222	0.1	0.30435
-51.32	0.16667	0.1	0.30435
-51.319	0.22222	0.2	0.34783
-51.318	0.22222	0.1	0.3913
-51.317	0.22222	0.15	0.3913
-51.316	0.16667	0.1	0.30435
-51.315	0.22222	0.15	0.30435
-51.314	0.16667	0.15	0.3913
-51.313	0.22222	0.1	0.30435
-51.312	0.11111	0.1	0.30435
-51.311	0.22222	0.15	0.34783
-51.31	0.16667	0.1	0.34783
-51.309	0.22222	0.15	0.30435
-51.308	0.16667	0.15	0.30435
-51.307	0.11111	0.15	0.30435
-51.306	0.16667	0.15	0.34783
-51.305	0.11111	0.15	0.30435
-51.304	0.11111	0.1	0.34783
-51.303	0.11111	0.15	0.26087
-51.302	0.16667	0.1	0.30435
-51.301	0.16667	0.1	0.34783
-51.3	0.22222	0.1	0.34783
-51.299	0.22222	0.1	0.30435
-51.298	0.22222	0.2	0.30435
-51.297	0.16667	0.15	0.34783
-51.296	0.11111	0.15	0.34783
-51.295	0.16667	0.15	0.30435
-51.294	0.16667	0.1	0.34783
-51.293	0.16667	0.15	0.34783
-51.292	0.16667	0.1	0.3913
-51.291	0.16667	0.1	0.30435
-51.29	0.11111	0.1	0.3913
-51.289	0.22222	0.15	0.30435
-51.288	0.22222	0.2	0.30435
-51.287	0.27778	0.1	0.26087
-51.286	0.22222	0.1	0.34783
-51.285	0.16667	0.15	0.3913
-51.284	0.11111	0.1	0.34783
-51.283	0.11111	0.1	0.30435
-51.282	0.22222	0.1	0.34783
-51.281	0.11111	0.1	0.34783
-51.28	0.16667	0.15	0.3913
-51.279	0.16667	0.1	0.34783
-51.278	0.22222	0.15	0.34783
-51.277	0.16667	0.1	0.34783
-51.276	0.22222	0.1	0.30435
-51.275	0.22222	0.1	0.30435
-51.274	0.22222	0.05	0.34783
-51.273	0.16667	0.15	0.30435
-51.272	0.22222	0.15	0.30435
-51.271	0.16667	0.1	0.30435
-51.27	0.11111	0.15	0.34783
-51.269	0.11111	0.1	0.34783
-51.268	0.16667	0.15	0.3913
-51.267	0.27778	0.1	0.3913
-51.266	0.22222	0.1	0.34783
-51.265	0.16667	0.2	0.30435
-51.264	0.22222	0.15	0.34783
-51.263	0.16667	0.1	0.34783
-51.262	0.16667	0.15	0.34783
-51.261	0.16667	0.15	0.30435
-51.26	0.16667	0.1	0.34783
-51.259	0.22222	0.1	0.34783
-51.258	0.16667	0.15	0.30435
-51.257	0.22222	0.1	0.3913
-51.256	0.11111	0.25	0.30435
-51.255	0.16667	0.15	0.30435
-51.254	0.16667	0.1	0.3913
-51.253	0.11111	0.15	0.34783
-51.252	0.16667	0.1	0.30435
-51.251	0.11111	0.1	0.34783
-51.25	0.22222	0.15	0.34783
-51.249	0.16667	0.1	0.30435
-51.248	0.11111	0.1	0.34783
-51.247	0.22222	0.15	0.26087
-51.246	0.16667	0.1	0.34783
-51.245	0.22222	0.1	0.30435
-51.244	0.16667	0.05	0.34783
-51.243	0.16667	0.15	0.30435
-51.242	0.11111	0.1	0.30435
-51.241	0.11111	0.15	0.3913
-51.24	0.33333	0.15	0.34783
-51.239	0.16667	0.15	0.34783
-51.238	0.16667	0.15	0.30435
-51.237	0.11111	0.1	0.21739
-51.236	0.22222	0.15	0.34783
-51.235	0.22222	0.1	0.30435
-51.234	0.16667	0.15	0.3913
-51.233	0.16667	0.1	0.34783
-51.232	0.27778	0.15	0.30435
-51.231	0.11111	0.1	0.30435
-51.23	0.16667	0.1	0.34783
-51.229	0.16667	0.05	0.34783
-51.228	0.11111	0.1	0.30435
-51.227	0.16667	0.1	0.34783
-51.226	0.16667	0.15	0.30435
-51.225	0.22222	0.1	0.34783
-51.224	0.22222	0.15	0.30435
-51.223	0.16667	0.15	0.30435
-51.222	0.16667	0.1	0.3913
-51.221	0.22222	0.1	0.30435
-51.22	0.16667	0.1	0.3913
-51.219	0.22222	0.1	0.30435
-51.218	0.22222	0.1	0.26087
-51.217	0.22222	0.1	0.34783
-51.216	0.16667	0.1	0.34783
-51.215	0.16667	0.1	0.34783
-51.214	0.16667	0.15	0.34783
-51.213	0.22222	0.1	0.34783
-51.212	0.11111	0.1	0.34783
-51.211	0.16667	0.1	0.30435
-51.21	0.22222	0.2	0.30435
-51.209	0.16667	0.1	0.30435
-51.208	0.22222	0.1	0.34783
-51.207	0.11111	0.1	0.3913
-51.206	0.22222	0.1	0.3913
-51.205	0.22222	0.15	0.34783
-51.204	0.22222	0.1	0.30435
-51.203	0.22222	0.1	0.34783
-51.202	0.16667	0.1	0.26087
-51.201	0.22222	0.1	0.30435
-51.2	0.16667	0.1	0.30435
-51.199	0.11111	0.1	0.30435
-51.198	0.16667	0.1	0.30435
-51.197	0.16667	0.1	0.30435
-51.196	0.22222	0.15	0.3913
-51.195	0.22222	0.05	0.34783
-51.194	0.22222	0.1	0.3913
-51.193	0.16667	0.15	0.30435
-51.192	0.16667	0.1	0.30435
-51.191	0.11111	0.1	0.30435
-51.19	0.16667	0.15	0.30435
-51.189	0.22222	0.1	0.3913
-51.188	0.22222	0.15	0.30435
-51.187	0.16667	0.1	0.30435
-51.186	0.11111	0.1	0.30435
-51.185	0.11111	0.05	0.26087
-51.184	0.22222	0.15	0.30435
-51.183	0.16667	0.1	0.30435
-51.182	0.11111	0.2	0.30435
-51.181	0.22222	0.1	0.34783
-51.18	0.22222	0.15	0.26087
-51.179	0.16667	0.05	0.34783
-51.178	0.27778	0.15	0.30435
-51.177	0.22222	0.15	0.26087
-51.176	0.16667	0.1	0.30435
-51.175	0.16667	0.1	0.34783
-51.174	0.11111	0.1	0.34783
-51.173	0.16667	0.15	0.34783
-51.172	0.22222	0.1	0.30435
-51.171	0.22222	0.2	0.3913
-51.17	0.22222	0.1	0.34783
-51.169	0.22222	0.05	0.30435
-51.168	0.22222	0.15	0.34783
-51.167	0.16667	0.1	0.30435
-51.166	0.22222	0.1	0.30435
-51.165	0.16667	0.1	0.34783
-51.164	0.16667	0.15	0.30435
-51.163	0.16667	0.15	0.30435
-51.162	0.11111	0.15	0.34783
-51.161	0.22222	0.15	0.30435
-51.16	0.22222	0.05	0.34783
-51.159	0.16667	0.15	0.30435
-51.158	0.16667	0.15	0.3913
-51.157	0.27778	0.15	0.34783
-51.156	0.16667	0.1	0.30435
-51.155	0.22222	0.15	0.34783
-51.154	0.16667	0.15	0.30435
-51.153	0.22222	0.1	0.30435
-51.152	0.11111	0.15	0.34783
-51.151	0.22222	0.1	0.26087
-51.15	0.16667	0.15	0.30435
-51.149	0.16667	0.15	0.26087
-51.148	0.11111	0.15	0.34783
-51.147	0.22222	0.1	0.30435
-51.146	0.22222	0.15	0.26087
-51.145	0.22222	0.1	0.34783
-51.144	0.11111	0.1	0.26087
-51.143	0.22222	0.1	0.30435
-51.142	0.11111	0.15	0.30435
-51.141	0.11111	0.1	0.30435
-51.14	0.16667	0.15	0.30435
-51.139	0.27778	0.15	0.34783
-51.138	0.16667	0.15	0.3913
-51.137	0.16667	0.1	0.30435
-51.136	0.22222	0.1	0.30435
-51.135	0.22222	0.1	0.30435
-51.134	0.22222	0.15	0.34783
-51.133	0.16667	0.1	0.34783
-51.132	0.16667	0.15	0.30435
-51.131	0.22222	0.2	0.30435
-51.13	0.22222	0.15	0.26087
-51.129	0.11111	0.1	0.3913
-51.128	0.22222	0.1	0.34783
-51.127	0.16667	0.1	0.34783
-51.126	0.16667	0.15	0.3913
-51.125	0.22222	0.2	0.34783
-51.124	0.22222	0.2	0.30435
-51.123	0.16667	0.1	0.34783
-51.122	0.16667	0.1	0.34783
-51.121	0.11111	0.1	0.34783
-51.12	0.27778	0.1	0.34783
-51.119	0.22222	0.1	0.30435
-51.118	0.22222	0.1	0.34783
-51.117	0.22222	0.1	0.34783
-51.116	0.22222	0.15	0.3913
-51.115	0.11111	0.15	0.34783
-51.114	0.22222	0.1	0.34783
-51.113	0.16667	0.1	0.34783
-51.112	0.16667	0.15	0.30435
-51.111	0.22222	0.1	0.30435
-51.11	0.16667	0.1	0.34783
-51.109	0.22222	0.1	0.34783
-51.108	0.22222	0.1	0.30435
-51.107	0.16667	0.15	0.34783
-51.106	0.16667	0.1	0.30435
-51.105	0.16667	0.1	0.30435
-51.104	0.16667	0.1	0.34783
-51.103	0.16667	0.1	0.30435
-51.102	0.11111	0.1	0.34783
-51.101	0.11111	0.2	0.30435
-51.1	0.16667	0.15	0.34783
-51.099	0.22222	0.15	0.30435
-51.098	0.22222	0.1	0.30435
-51.097	0.11111	0.1	0.34783
-51.096	0.16667	0.15	0.34783
-51.095	0.11111	0.1	0.30435
-51.094	0.16667	0.1	0.34783
-51.093	0.11111	0.1	0.34783
-51.092	0.22222	0.1	0.34783
-51.091	0.16667	0.1	0.34783
-51.09	0.22222	0.1	0.3913
-51.089	0.16667	0.1	0.30435
-51.088	0.11111	0.2	0.34783
-51.087	0.11111	0.15	0.34783
-51.086	0.22222	0.15	0.34783
-51.085	0.22222	0.15	0.30435
-51.084	0.11111	0.1	0.34783
-51.083	0.22222	0.1	0.34783
-51.082	0.16667	0.1	0.34783
-51.081	0.22222	0.1	0.30435
-51.08	0.16667	0.1	0.26087
-51.079	0.16667	0.1	0.34783
-51.078	0.11111	0.1	0.3913
-51.077	0.16667	0.1	0.34783
-51.076	0.22222	0.15	0.34783
-51.075	0.16667	0.15	0.30435
-51.074	0.16667	0.1	0.30435
-51.073	0.16667	0.1	0.34783
-51.072	0.22222	0.1	0.34783
-51.071	0.22222	0.15	0.30435
-51.07	0.16667	0.1	0.30435
-51.069	0.16667	0.1	0.34783
-51.068	0.16667	0.1	0.34783
-51.067	0.05556	0.15	0.30435
-51.066	0.22222	0.1	0.34783
-51.065	0.16667	0.1	0.30435
-51.064	0.27778	0.1	0.34783
-51.063	0.16667	0.15	0.30435
-51.062	0.16667	0.15	0.30435
-51.061	0.05556	0.15	0.34783
-51.06	0.22222	0.1	0.3913
-51.059	0.16667	0.15	0.34783
-51.058	0.22222	0.15	0.34783
-51.057	0.22222	0.1	0.34783
-51.056	0.16667	0.15	0.30435
-51.055	0.16667	0.1	0.30435
-51.054	0.22222	0.15	0.34783
-51.053	0.16667	0.1	0.30435
-51.052	0.16667	0.1	0.3913
-51.051	0.22222	0.15	0.34783
-51.05	0.22222	0.2	0.3913
-51.049	0.11111	0.15	0.30435
-51.048	0.16667	0.1	0.34783
-51.047	0.22222	0.1	0.30435
-51.046	0.22222	0.15	0.30435
-51.045	0.22222	0.1	0.34783
-51.044	0.22222	0.1	0.26087
-51.043	0.16667	0.15	0.30435
-51.042	0.16667	0.2	0.34783
-51.041	0.22222	0.1	0.34783
-51.04	0.11111	0.15	0.34783
-51.039	0.16667	0.1	0.30435
-51.038	0.22222	0.1	0.34783
-51.037	0.16667	0.1	0.30435
-51.036	0.16667	0.1	0.34783
-51.035	0.16667	0.1	0.26087
-51.034	0.22222	0.15	0.30435
-51.033	0.16667	0.15	0.3913
-51.032	0.22222	0.1	0.30435
-51.031	0.22222	0.15	0.26087
-51.03	0.11111	0.15	0.30435
-51.029	0.11111	0.1	0.30435
-51.028	0.11111	0.1	0.34783
-51.027	0.16667	0.1	0.30435
-51.026	0.22222	0.15	0.30435
-51.025	0.11111	0.15	0.30435
-51.024	0.22222	0.15	0.30435
-51.023	0.22222	0.1	0.30435
-51.022	0.22222	0.15	0.30435
-51.021	0.22222	0.1	0.26087
-51.02	0.22222	0.1	0.30435
-51.019	0.16667	0.1	0.34783
-51.018	0.22222	0.1	0.30435
-51.017	0.22222	0.1	0.30435
-51.016	0.22222	0.15	0.3913
-51.015	0.11111	0.1	0.30435
-51.014	0.11111	0.15	0.30435
-51.013	0.22222	0.15	0.34783
-51.012	0.16667	0.15	0.26087
-51.011	0.22222	0.1	0.30435
-51.01	0.16667	0.2	0.30435
-51.009	0.11111	0.15	0.30435
-51.008	0.16667	0.1	0.34783
-51.007	0.22222	0.1	0.30435
-51.006	0.22222	0.15	0.34783
-51.005	0.22222	0.1	0.30435
-51.004	0.22222	0.1	0.26087
-51.003	0.27778	0.15	0.34783
-51.002	0.11111	0.1	0.30435
-51.001	0.22222	0.1	0.30435
-51	0.22222	0.1	0.34783
-50.999	0.22222	0.1	0.3913
-50.998	0.16667	0.1	0.34783
-50.997	0.16667	0.15	0.34783
-50.996	0.11111	0.1	0.30435
-50.995	0.22222	0.1	0.34783
-50.994	0.16667	0.15	0.34783
-50.993	0.16667	0.15	0.26087
-50.992	0.22222	0.1	0.26087
-50.991	0.16667	0.15	0.34783
-50.99	0.22222	0.2	0.30435
-50.989	0.22222	0.15	0.34783
-50.988	0.16667	0.15	0.26087
-50.987	0.16667	0.1	0.30435
-50.986	0.22222	0.1	0.30435
-50.985	0.16667	0.15	0.30435
-50.984	0.22222	0.1	0.30435
-50.983	0.22222	0.1	0.30435
-50.982	0.22222	0.1	0.30435
-50.981	0.22222	0.2	0.34783
-50.98	0.11111	0.15	0.34783
-50.979	0.16667	0.1	0.3913
-50.978	0.11111	0.15	0.30435
-50.977	0.16667	0.2	0.30435
-50.976	0.16667	0.1	0.34783
-50.975	0.22222	0.15	0.26087
-50.974	0.16667	0.1	0.30435
-50.973	0.16667	0.1	0.34783
-50.972	0.22222	0.1	0.34783
-50.971	0.11111	0.1	0.30435
-50.97	0.22222	0.1	0.30435
-50.969	0.22222	0.1	0.26087
-50.968	0.16667	0.1	0.34783
-50.967	0.22222	0.1	0.34783
-50.966	0.22222	0.1	0.34783
-50.965	0.11111	0.15	0.26087
-50.964	0.22222	0.1	0.34783
-50.963	0.16667	0.15	0.26087
-50.962	0.22222	0.15	0.34783
-50.961	0.22222	0.15	0.30435
-50.96	0.16667	0.15	0.30435
-50.959	0.22222	0.15	0.30435
-50.958	0.11111	0.1	0.30435
-50.957	0.16667	0.15	0.30435
-50.956	0.11111	0.1	0.34783
-50.955	0.22222	0.1	0.34783
-50.954	0.16667	0.15	0.30435
-50.953	0.16667	0.1	0.30435
-50.952	0.11111	0.2	0.26087
-50.951	0.22222	0.1	0.34783
-50.95	0.22222	0.1	0.34783
-50.949	0.05556	0.1	0.30435
-50.948	0.22222	0.2	0.34783
-50.947	0.16667	0.15	0.30435
-50.946	0.22222	0.2	0.3913
-50.945	0.16667	0.15	0.30435
-50.944	0.16667	0.1	0.43478
-50.943	0.16667	0.1	0.34783
-50.942	0.22222	0.15	0.30435
-50.941	0.22222	0.1	0.30435
-50.94	0.16667	0.1	0.34783
-50.939	0.11111	0.1	0.34783
-50.938	0.22222	0.1	0.30435
-50.937	0.22222	0.1	0.34783
-50.936	0.16667	0.15	0.30435
-50.935	0.22222	0.1	0.30435
-50.934	0.16667	0.05	0.30435
-50.933	0.16667	0.15	0.34783
-50.932	0.22222	0.2	0.34783
-50.931	0.16667	0.1	0.30435
-50.93	0.22222	0.15	0.30435
-50.929	0.11111	0.15	0.3913
-50.928	0.16667	0.15	0.34783
-50.927	0.16667	0.1	0.30435
-50.926	0.11111	0.1	0.34783
-50.925	0.05556	0.1	0.30435
-50.924	0.11111	0.15	0.34783
-50.923	0.16667	0.15	0.34783
-50.922	0.16667	0.15	0.34783
-50.921	0.11111	0.1	0.3913
-50.92	0.16667	0.1	0.26087
-50.919	0.16667	0.15	0.34783
-50.918	0.11111	0.1	0.34783
-50.917	0.16667	0.1	0.30435
-50.916	0.11111	0.1	0.30435
-50.915	0.16667	0.15	0.34783
-50.914	0.11111	0.2	0.30435
-50.913	0.11111	0.1	0.26087
-50.912	0.11111	0.1	0.34783
-50.911	0.16667	0.15	0.30435
-50.91	0.22222	0.1	0.34783
-50.909	0.11111	0.15	0.30435
-50.908	0.16667	0.1	0.30435
-50.907	0.16667	0.2	0.34783
-50.906	0.22222	0.15	0.34783
-50.905	0.11111	0.1	0.34783
-50.904	0.11111	0.1	0.30435
-50.903	0.16667	0.1	0.30435
-50.902	0.16667	0.1	0.3913
-50.901	0.11111	0.1	0.34783
-50.9	0.16667	0.1	0.34783
-50.899	0.16667	0.1	0.30435
-50.898	0.22222	0.1	0.34783
-50.897	0.22222	0.1	0.34783
-50.896	0.16667	0.1	0.3913
-50.895	0.22222	0.1	0.43478
-50.894	0.16667	0.1	0.26087
-50.893	0.16667	0.15	0.34783
-50.892	0.16667	0.15	0.3913
-50.891	0.22222	0.1	0.34783
-50.89	0.22222	0.1	0.34783
-50.889	0.22222	0.1	0.34783
-50.888	0.16667	0.15	0.30435
-50.887	0.22222	0.1	0.34783
-50.886	0.22222	0.15	0.34783
-50.885	0.22222	0.15	0.34783
-50.884	0.16667	0.15	0.30435
-50.883	0.22222	0.1	0.34783
-50.882	0.16667	0.1	0.30435
-50.881	0.22222	0.2	0.34783
-50.88	0.16667	0.15	0.30435
-50.879	0.16667	0.15	0.30435
-50.878	0.22222	0.2	0.34783
-50.877	0.16667	0.1	0.34783
-50.876	0.16667	0.1	0.30435
-50.875	0.11111	0.1	0.30435
-50.874	0.16667	0.15	0.26087
-50.873	0.16667	0.15	0.30435
-50.872	0.22222	0.1	0.30435
-50.871	0.22222	0.1	0.34783
-50.87	0.22222	0.15	0.3913
-50.869	0.16667	0.1	0.34783
-50.868	0.22222	0.2	0.26087
-50.867	0.16667	0.15	0.30435
-50.866	0.11111	0.15	0.30435
-50.865	0.16667	0.1	0.30435
-50.864	0.16667	0.1	0.30435
-50.863	0.22222	0.1	0.26087
-50.862	0.16667	0.15	0.30435
-50.861	0.22222	0.1	0.34783
-50.86	0.22222	0.1	0.30435
-50.859	0.16667	0.1	0.34783
-50.858	0.11111	0.1	0.30435
-50.857	0.11111	0.15	0.30435
-50.856	0.11111	0.1	0.3913
-50.855	0.16667	0.1	0.30435
-50.854	0.22222	0.05	0.30435
-50.853	0.11111	0.15	0.3913
-50.852	0.22222	0.1	0.30435
-50.851	0.27778	0.15	0.34783
-50.85	0.22222	0.15	0.26087
-50.849	0.22222	0.15	0.30435
-50.848	0.11111	0.1	0.34783
-50.847	0.11111	0.15	0.30435
-50.846	0.22222	0	0.34783
-50.845	0.22222	0.1	0.34783
-50.844	0.22222	0.1	0.30435
-50.843	0.16667	0.15	0.30435
-50.842	0.22222	0.15	0.30435
-50.841	0.16667	0.1	0.34783
-50.84	0.11111	0.1	0.34783
-50.839	0.22222	0.2	0.34783
-50.838	0.16667	0.1	0.34783
-50.837	0.11111	0.1	0.34783
-50.836	0.22222	0.2	0.30435
-50.835	0.22222	0.1	0.30435
-50.834	0.16667	0.1	0.30435
-50.833	0.22222	0.05	0.30435
-50.832	0.16667	0.1	0.34783
-50.831	0.11111	0.1	0.26087
-50.83	0.22222	0.1	0.30435
-50.829	0.22222	0.05	0.30435
-50.828	0.22222	0.1	0.34783
-50.827	0.16667	0.1	0.34783
-50.826	0.22222	0.1	0.30435
-50.825	0.22222	0.05	0.30435
-50.824	0.16667	0.15	0.3913
-50.823	0.11111	0.15	0.26087
-50.822	0.16667	0.1	0.26087
-50.821	0.11111	0.1	0.30435
-50.82	0.22222	0.2	0.30435
-50.819	0.22222	0.05	0.26087
-50.818	0.16667	0.1	0.34783
-50.817	0.22222	0.1	0.30435
-50.816	0.16667	0.1	0.34783
-50.815	0.16667	0.1	0.3913
-50.814	0.16667	0.1	0.30435
-50.813	0.22222	0.15	0.30435
-50.812	0.11111	0.15	0.34783
-50.811	0.22222	0.15	0.34783
-50.81	0.16667	0.05	0.34783
-50.809	0.16667	0.1	0.30435
-50.808	0.16667	0.15	0.26087
-50.807	0.22222	0.15	0.3913
-50.806	0.16667	0.15	0.34783
-50.805	0.11111	0.1	0.3913
-50.804	0.16667	0.1	0.30435
-50.803	0.22222	0.1	0.30435
-50.802	0.22222	0.1	0.30435
-50.801	0.16667	0.1	0.34783
-50.8	0.11111	0.1	0.34783
-50.799	0.22222	0.15	0.30435
-50.798	0.22222	0.2	0.34783
-50.797	0.11111	0.1	0.30435
-50.796	0.27778	0.1	0.26087
-50.795	0.16667	0.15	0.30435
-50.794	0.16667	0.2	0.30435
-50.793	0.22222	0.1	0.3913
-50.792	0.16667	0.1	0.30435
-50.791	0.22222	0.15	0.30435
-50.79	0.22222	0.1	0.34783
-50.789	0.22222	0.15	0.3913
-50.788	0.16667	0.1	0.3913
-50.787	0.22222	0.1	0.30435
-50.786	0.16667	0.1	0.26087
-50.785	0.16667	0.15	0.34783
-50.784	0.11111	0.1	0.30435
-50.783	0.11111	0.05	0.30435
-50.782	0.16667	0.1	0.26087
-50.781	0.16667	0.1	0.34783
-50.78	0.22222	0.1	0.34783
-50.779	0.11111	0.1	0.30435
-50.778	0.16667	0.15	0.3913
-50.777	0.16667	0.15	0.34783
-50.776	0.27778	0.05	0.30435
-50.775	0.22222	0.15	0.3913
-50.774	0.22222	0.1	0.3913
-50.773	0.22222	0.15	0.30435
-50.772	0.22222	0.15	0.34783
-50.771	0.16667	0.1	0.34783
-50.77	0.16667	0.15	0.34783
-50.769	0.22222	0.1	0.3913
-50.768	0.22222	0.1	0.34783
-50.767	0.11111	0.15	0.43478
-50.766	0.11111	0.1	0.30435
-50.765	0.16667	0.1	0.34783
-50.764	0.11111	0.15	0.26087
-50.763	0.11111	0.15	0.34783
-50.762	0.22222	0.2	0.30435
-50.761	0.16667	0.1	0.34783
-50.76	0.22222	0.1	0.30435
-50.759	0.16667	0.1	0.34783
-50.758	0.11111	0.1	0.30435
-50.757	0.22222	0.1	0.34783
-50.756	0.22222	0.15	0.34783
-50.755	0.22222	0.1	0.30435
-50.754	0.16667	0.15	0.34783
-50.753	0.16667	0.15	0.34783
-50.752	0.11111	0.15	0.34783
-50.751	0.22222	0.15	0.3913
-50.75	0.11111	0.1	0.30435
-50.749	0.16667	0.1	0.34783
-50.748	0.16667	0.15	0.34783
-50.747	0.16667	0.1	0.34783
-50.746	0.11111	0.15	0.30435
-50.745	0.22222	0.15	0.30435
-50.744	0.22222	0.1	0.34783
-50.743	0.11111	0.15	0.34783
-50.742	0.22222	0.15	0.30435
-50.741	0.22222	0.15	0.34783
-50.74	0.22222	0.15	0.30435
-50.739	0.16667	0.15	0.30435
-50.738	0.16667	0.1	0.30435
-50.737	0.16667	0.1	0.34783
-50.736	0.16667	0.1	0.34783
-50.735	0.11111	0.1	0.30435
-50.734	0.11111	0.1	0.30435
-50.733	0.11111	0.1	0.26087
-50.732	0.16667	0.1	0.3913
-50.731	0.16667	0.1	0.34783
-50.73	0.22222	0.1	0.34783
-50.729	0.16667	0.1	0.34783
-50.728	0.22222	0.15	0.30435
-50.727	0.22222	0.1	0.34783
-50.726	0.16667	0.1	0.30435
-50.725	0.27778	0.1	0.30435
-50.724	0.16667	0.1	0.30435
-50.723	0.22222	0.1	0.34783
-50.722	0.16667	0.15	0.30435
-50.721	0.22222	0.15	0.43478
-50.72	0.16667	0.15	0.30435
-50.719	0.22222	0.1	0.34783
-50.718	0.22222	0.15	0.30435
-50.717	0.16667	0.1	0.34783
-50.716	0.22222	0.1	0.30435
-50.715	0.16667	0.1	0.30435
-50.714	0.16667	0.1	0.30435
-50.713	0.16667	0.1	0.30435
-50.712	0.22222	0.1	0.34783
-50.711	0.16667	0.15	0.30435
-50.71	0.22222	0.1	0.34783
-50.709	0.11111	0.1	0.34783
-50.708	0.11111	0.1	0.26087
-50.707	0.16667	0.15	0.30435
-50.706	0.16667	0.15	0.30435
-50.705	0.16667	0.1	0.34783
-50.704	0.22222	0.1	0.3913
-50.703	0.16667	0.1	0.34783
-50.702	0.22222	0.1	0.34783
-50.701	0.22222	0.1	0.30435
-50.7	0.16667	0.15	0.26087
-50.699	0.22222	0.1	0.34783
-50.698	0.22222	0.1	0.34783
-50.697	0.22222	0.2	0.30435
-50.696	0.16667	0.1	0.26087
-50.695	0.11111	0.15	0.34783
-50.694	0.11111	0.2	0.30435
-50.693	0.11111	0.1	0.30435
-50.692	0.22222	0.2	0.3913
-50.691	0.16667	0.1	0.34783
-50.69	0.22222	0.05	0.30435
-50.689	0.11111	0.1	0.3913
-50.688	0.16667	0.1	0.34783
-50.687	0.16667	0.1	0.34783
-50.686	0.22222	0.2	0.30435
-50.685	0.16667	0.1	0.30435
-50.684	0.22222	0.1	0.30435
-50.683	0.11111	0.1	0.34783
-50.682	0.22222	0.1	0.26087
-50.681	0.16667	0.1	0.34783
-50.68	0.16667	0.15	0.30435
-50.679	0.11111	0.15	0.34783
-50.678	0.22222	0.1	0.30435
-50.677	0.16667	0.2	0.26087
-50.676	0.22222	0.1	0.34783
-50.675	0.22222	0.15	0.3913
-50.674	0.16667	0.1	0.34783
-50.673	0.22222	0.15	0.30435
-50.672	0.16667	0.2	0.34783
-50.671	0.22222	0.1	0.34783
-50.67	0.11111	0.1	0.30435
-50.669	0.16667	0.15	0.34783
-50.668	0.16667	0.15	0.34783
-50.667	0.16667	0.15	0.34783
-50.666	0.16667	0.1	0.3913
-50.665	0.16667	0.1	0.30435
-50.664	0.22222	0.1	0.34783
-50.663	0.22222	0.1	0.30435
-50.662	0.16667	0.15	0.34783
-50.661	0.16667	0.15	0.30435
-50.66	0.22222	0.1	0.26087
-50.659	0.16667	0.15	0.30435
-50.658	0.22222	0.1	0.34783
-50.657	0.11111	0.1	0.30435
-50.656	0.11111	0.15	0.26087
-50.655	0.11111	0.1	0.30435
-50.654	0.11111	0.1	0.3913
-50.653	0.16667	0.15	0.30435
-50.652	0.11111	0.1	0.30435
-50.651	0.16667	0.1	0.3913
-50.65	0.16667	0.1	0.34783
-50.649	0.22222	0.15	0.30435
-50.648	0.11111	0.1	0.30435
-50.647	0.11111	0.2	0.30435
-50.646	0.22222	0.15	0.30435
-50.645	0.11111	0.1	0.34783
-50.644	0.22222	0.1	0.34783
-50.643	0.11111	0.1	0.34783
-50.642	0.22222	0.15	0.30435
-50.641	0.22222	0.15	0.30435
-50.64	0.11111	0.1	0.34783
-50.639	0.22222	0.15	0.34783
-50.638	0.22222	0.1	0.34783
-50.637	0.22222	0.15	0.30435
-50.636	0.22222	0.15	0.34783
-50.635	0.16667	0.15	0.30435
-50.634	0.16667	0.15	0.26087
-50.633	0.22222	0.15	0.30435
-50.632	0.22222	0.1	0.30435
-50.631	0.22222	0.15	0.3913
-50.63	0.11111	0.1	0.34783
-50.629	0.27778	0.15	0.34783
-50.628	0.16667	0.1	0.30435
-50.627	0.22222	0.1	0.3913
-50.626	0.16667	0.15	0.30435
-50.625	0.16667	0.15	0.34783
-50.624	0.22222	0.15	0.34783
-50.623	0.22222	0.1	0.30435
-50.622	0.22222	0.15	0.30435
-50.621	0.22222	0.1	0.3913
-50.62	0.16667	0.15	0.30435
-50.619	0.16667	0.1	0.34783
-50.618	0.11111	0.15	0.34783
-50.617	0.22222	0.15	0.30435
-50.616	0.22222	0.15	0.34783
-50.615	0.22222	0.1	0.30435
-50.614	0.22222	0.1	0.26087
-50.613	0.11111	0.2	0.34783
-50.612	0.22222	0.15	0.30435
-50.611	0.16667	0.1	0.34783
-50.61	0.22222	0.1	0.34783
-50.609	0.22222	0.15	0.3913
-50.608	0.22222	0.1	0.3913
-50.607	0.27778	0.1	0.34783
-50.606	0.11111	0.1	0.34783
-50.605	0.16667	0.15	0.30435
-50.604	0.22222	0.05	0.34783
-50.603	0.11111	0.15	0.34783
-50.602	0.16667	0.1	0.34783
-50.601	0.22222	0.1	0.30435
-50.6	0.16667	0.1	0.30435
-50.599	0.22222	0.2	0.3913
-50.598	0.22222	0.1	0.30435
-50.597	0.11111	0.05	0.30435
-50.596	0.22222	0.1	0.3913
-50.595	0.05556	0.15	0.30435
-50.594	0.22222	0.15	0.3913
-50.593	0.16667	0.15	0.30435
-50.592	0.16667	0.1	0.34783
-50.591	0.16667	0.15	0.30435
-50.59	0.16667	0.1	0.26087
-50.589	0.16667	0.15	0.34783
-50.588	0.16667	0.15	0.26087
-50.587	0.22222	0.15	0.30435
-50.586	0.16667	0.1	0.34783
-50.585	0.22222	0.15	0.30435
-50.584	0.11111	0.1	0.34783
-50.583	0.22222	0.15	0.26087
-50.582	0.22222	0.1	0.26087
-50.581	0.11111	0.1	0.3913
-50.58	0.22222	0.15	0.30435
-50.579	0.16667	0.1	0.3913
-50.578	0.22222	0.15	0.30435
-50.577	0.11111	0.1	0.34783
-50.576	0.22222	0.1	0.30435
-50.575	0.22222	0.15	0.34783
-50.574	0.16667	0.1	0.34783
-50.573	0.16667	0.15	0.34783
-50.572	0.16667	0.1	0.30435
-50.571	0.16667	0.1	0.34783
-50.57	0.11111	0.1	0.30435
-50.569	0.16667	0.15	0.30435
-50.568	0.22222	0.1	0.30435
-50.567	0.22222	0.15	0.30435
-50.566	0.16667	0.1	0.3913
-50.565	0.16667	0.1	0.30435
-50.564	0.16667	0.15	0.34783
-50.563	0.11111	0.1	0.34783
-50.562	0.22222	0.1	0.34783
-50.561	0.16667	0.1	0.34783
-50.56	0.22222	0.15	0.34783
-50.559	0.11111	0.1	0.43478
-50.558	0.16667	0.1	0.26087
-50.557	0.16667	0.1	0.30435
-50.556	0.16667	0.1	0.34783
-50.555	0.22222	0.2	0.3913
-50.554	0.22222	0.1	0.34783
-50.553	0.11111	0.15	0.30435
-50.552	0.16667	0.1	0.26087
-50.551	0.16667	0.1	0.3913
-50.55	0.27778	0.1	0.34783
-50.549	0.16667	0.1	0.34783
-50.548	0.11111	0.2	0.34783
-50.547	0.11111	0.1	0.34783
-50.546	0.22222	0.15	0.34783
-50.545	0.11111	0.1	0.30435
-50.544	0.22222	0.15	0.34783
-50.543	0.16667	0.15	0.30435
-50.542	0.16667	0.2	0.21739
-50.541	0.22222	0.1	0.30435
-50.54	0.22222	0.15	0.34783
-50.539	0.11111	0.1	0.30435
-50.538	0.11111	0.2	0.26087
-50.537	0.11111	0.1	0.34783
-50.536	0.16667	0.2	0.30435
-50.535	0.22222	0.1	0.34783
-50.534	0.22222	0.15	0.34783
-50.533	0.11111	0.15	0.30435
-50.532	0.16667	0.1	0.34783
-50.531	0.22222	0.2	0.30435
-50.53	0.16667	0.1	0.30435
-50.529	0.22222	0.1	0.34783
-50.528	0.16667	0.1	0.34783
-50.527	0.16667	0.1	0.34783
-50.526	0.22222	0.15	0.30435
-50.525	0.22222	0.1	0.3913
-50.524	0.11111	0.1	0.34783
-50.523	0.33333	0.1	0.30435
-50.522	0.16667	0.1	0.3913
-50.521	0.11111	0.15	0.30435
-50.52	0.11111	0.2	0.30435
-50.519	0.16667	0.1	0.30435
-50.518	0.22222	0.1	0.30435
-50.517	0.22222	0.1	0.3913
-50.516	0.22222	0.1	0.34783
-50.515	0.22222	0.1	0.34783
-50.514	0.16667	0.1	0.34783
-50.513	0.11111	0.1	0.30435
-50.512	0.16667	0.15	0.34783
-50.511	0.27778	0.15	0.3913
-50.51	0.16667	0.1	0.34783
-50.509	0.16667	0.1	0.34783
-50.508	0.16667	0.15	0.3913
-50.507	0.16667	0.15	0.26087
-50.506	0.22222	0.1	0.30435
-50.505	0.16667	0.1	0.30435
-50.504	0.11111	0.1	0.34783
-50.503	0.16667	0.1	0.3913
-50.502	0.22222	0.1	0.30435
-50.501	0.16667	0.1	0.30435
-50.5	0.16667	0.1	0.30435
-50.499	0.22222	0.15	0.30435
-50.498	0.22222	0.15	0.26087
-50.497	0.22222	0.1	0.34783
-50.496	0.16667	0.15	0.30435
-50.495	0.16667	0.1	0.3913
-50.494	0.11111	0.1	0.26087
-50.493	0.22222	0.05	0.30435
-50.492	0.16667	0.15	0.30435
-50.491	0.16667	0.1	0.34783
-50.49	0.22222	0.1	0.34783
-50.489	0.11111	0.1	0.3913
-50.488	0.16667	0.15	0.34783
-50.487	0.22222	0.1	0.34783
-50.486	0.11111	0.15	0.34783
-50.485	0.16667	0.15	0.3913
-50.484	0.16667	0.1	0.30435
-50.483	0.16667	0.1	0.30435
-50.482	0.22222	0.1	0.34783
-50.481	0.22222	0.15	0.30435
-50.48	0.22222	0.05	0.26087
-50.479	0.22222	0.1	0.30435
-50.478	0.22222	0.15	0.26087
-50.477	0.16667	0.15	0.34783
-50.476	0.11111	0.15	0.34783
-50.475	0.22222	0.1	0.26087
-50.474	0.16667	0.15	0.34783
-50.473	0.16667	0.1	0.34783
-50.472	0.16667	0.15	0.30435
-50.471	0.22222	0.15	0.34783
-50.47	0.05556	0.1	0.30435
-50.469	0.16667	0.1	0.34783
-50.468	0.16667	0.1	0.30435
-50.467	0.16667	0.1	0.3913
-50.466	0.16667	0.1	0.30435
-50.465	0.16667	0.1	0.30435
-50.464	0.11111	0.1	0.30435
-50.463	0.16667	0.1	0.30435
-50.462	0.27778	0.15	0.3913
-50.461	0.16667	0.15	0.34783
-50.46	0.16667	0.15	0.34783
-50.459	0.22222	0.1	0.3913
-50.458	0.22222	0.1	0.30435
-50.457	0.22222	0.2	0.26087
-50.456	0.11111	0.1	0.3913
-50.455	0.11111	0.1	0.34783
-50.454	0.16667	0.1	0.3913
-50.453	0.22222	0.15	0.30435
-50.452	0.22222	0.2	0.30435
-50.451	0.16667	0.05	0.34783
-50.45	0.11111	0.1	0.34783
-50.449	0.16667	0.1	0.34783
-50.448	0.22222	0.1	0.34783
-50.447	0.22222	0.1	0.30435
-50.446	0.16667	0.1	0.30435
-50.445	0.16667	0.1	0.30435
-50.444	0.16667	0.1	0.34783
-50.443	0.11111	0.15	0.3913
-50.442	0.22222	0.1	0.34783
-50.441	0.22222	0.1	0.30435
-50.44	0.22222	0.15	0.34783
-50.439	0.16667	0.1	0.34783
-50.438	0.11111	0.15	0.26087
-50.437	0.16667	0.15	0.30435
-50.436	0.11111	0.15	0.34783
-50.435	0.22222	0.15	0.30435
-50.434	0.11111	0.1	0.30435
-50.433	0.11111	0.1	0.3913
-50.432	0.22222	0.1	0.34783
-50.431	0.16667	0.1	0.34783
-50.43	0.22222	0.1	0.3913
-50.429	0.11111	0.15	0.34783
-50.428	0.16667	0.1	0.30435
-50.427	0.11111	0.15	0.34783
-50.426	0.11111	0.1	0.3913
-50.425	0.16667	0.15	0.26087
-50.424	0.11111	0.1	0.34783
-50.423	0.16667	0.2	0.30435
-50.422	0.22222	0.2	0.34783
-50.421	0.11111	0.1	0.30435
-50.42	0.22222	0.1	0.34783
-50.419	0.22222	0.1	0.30435
-50.418	0.22222	0.1	0.3913
-50.417	0.22222	0.15	0.30435
-50.416	0.16667	0.1	0.34783
-50.415	0.16667	0.15	0.34783
-50.414	0.16667	0.1	0.3913
-50.413	0.11111	0.1	0.34783
-50.412	0.16667	0.1	0.34783
-50.411	0.16667	0.1	0.34783
-50.41	0.22222	0.1	0.34783
-50.409	0.16667	0.15	0.30435
-50.408	0.11111	0.15	0.26087
-50.407	0.11111	0.1	0.34783
-50.406	0.16667	0.15	0.30435
-50.405	0.27778	0.1	0.30435
-50.404	0.22222	0.15	0.43478
-50.403	0.16667	0.1	0.34783
-50.402	0.22222	0.15	0.30435
-50.401	0.22222	0.1	0.26087
-50.4	0.22222	0.1	0.30435
-50.399	0.11111	0.1	0.30435
-50.398	0.16667	0.1	0.26087
-50.397	0.11111	0.1	0.30435
-50.396	0.22222	0.1	0.26087
-50.395	0.11111	0.1	0.34783
-50.394	0.22222	0.15	0.34783
-50.393	0.16667	0.1	0.26087
-50.392	0.16667	0.1	0.30435
-50.391	0.22222	0.15	0.3913
-50.39	0.11111	0.1	0.34783
-50.389	0.11111	0.1	0.30435
-50.388	0.22222	0.1	0.30435
-50.387	0.22222	0.1	0.30435
-50.386	0.16667	0.15	0.34783
-50.385	0.11111	0.1	0.30435
-50.384	0.22222	0.1	0.30435
-50.383	0.11111	0.1	0.30435
-50.382	0.11111	0.15	0.3913
-50.381	0.11111	0.1	0.30435
-50.38	0.22222	0.1	0.3913
-50.379	0.22222	0.1	0.30435
-50.378	0.22222	0.2	0.26087
-50.377	0.22222	0.15	0.3913
-50.376	0.11111	0.1	0.34783
-50.375	0.22222	0.1	0.30435
-50.374	0.11111	0.1	0.34783
-50.373	0.22222	0.1	0.26087
-50.372	0.11111	0.1	0.34783
-50.371	0.16667	0.1	0.3913
-50.37	0.11111	0.15	0.26087
-50.369	0.16667	0.15	0.30435
-50.368	0.22222	0.05	0.34783
-50.367	0.16667	0.05	0.30435
-50.366	0.16667	0.15	0.30435
-50.365	0.16667	0.15	0.30435
-50.364	0.16667	0.1	0.34783
-50.363	0.11111	0.1	0.34783
-50.362	0.05556	0.1	0.30435
-50.361	0.16667	0.1	0.3913
-50.36	0.16667	0.1	0.30435
-50.359	0.16667	0.1	0.34783
-50.358	0.11111	0.1	0.30435
-50.357	0.16667	0.15	0.34783
-50.356	0.22222	0.1	0.34783
-50.355	0.16667	0.1	0.34783
-50.354	0.22222	0.1	0.34783
-50.353	0.22222	0.1	0.30435
-50.352	0.22222	0.15	0.34783
-50.351	0.22222	0.15	0.26087
-50.35	0.22222	0.1	0.26087
-50.349	0.11111	0.1	0.30435
-50.348	0.22222	0.15	0.34783
-50.347	0.11111	0.1	0.30435
-50.346	0.11111	0.15	0.34783
-50.345	0.11111	0.1	0.30435
-50.344	0.22222	0.1	0.30435
-50.343	0.22222	0.1	0.34783
-50.342	0.16667	0.15	0.3913
-50.341	0.22222	0.15	0.34783
-50.34	0.16667	0.1	0.34783
-50.339	0.16667	0.1	0.34783
-50.338	0.16667	0.1	0.34783
-50.337	0.22222	0.1	0.26087
-50.336	0.16667	0.1	0.30435
-50.335	0.16667	0.15	0.34783
-50.334	0.22222	0.1	0.34783
-50.333	0.22222	0.1	0.30435
-50.332	0.22222	0.1	0.30435
-50.331	0.22222	0.1	0.30435
-50.33	0.22222	0.1	0.34783
-50.329	0.16667	0.15	0.34783
-50.328	0.16667	0.1	0.34783
-50.327	0.16667	0.15	0.34783
-50.326	0.22222	0.15	0.30435
-50.325	0.16667	0.1	0.34783
-50.324	0.22222	0.1	0.30435
-50.323	0.16667	0.15	0.30435
-50.322	0.11111	0.1	0.34783
-50.321	0.16667	0.1	0.26087
-50.32	0.16667	0.1	0.30435
-50.319	0.11111	0.15	0.30435
-50.318	0.22222	0.15	0.34783
-50.317	0.22222	0.15	0.34783
-50.316	0.16667	0.1	0.30435
-50.315	0.16667	0.05	0.34783
-50.314	0.11111	0.1	0.30435
-50.313	0.22222	0.15	0.30435
-50.312	0.16667	0.15	0.3913
-50.311	0.27778	0.1	0.34783
-50.31	0.05556	0.15	0.30435
-50.309	0.22222	0.1	0.34783
-50.308	0.22222	0.1	0.26087
-50.307	0.22222	0.2	0.3913
-50.306	0.16667	0.1	0.34783
-50.305	0.16667	0.2	0.3913
-50.304	0.22222	0.1	0.34783
-50.303	0.11111	0.1	0.43478
-50.302	0.11111	0.1	0.30435
-50.301	0.22222	0.1	0.30435
-50.3	0.16667	0.1	0.34783
-50.299	0.22222	0.15	0.26087
-50.298	0.22222	0.1	0.26087
-50.297	0.16667	0.1	0.34783
-50.296	0.22222	0.1	0.3913
-50.295	0.16667	0.15	0.30435
-50.294	0.16667	0.15	0.30435
-50.293	0.22222	0.15	0.34783
-50.292	0.16667	0.1	0.30435
-50.291	0.16667	0.1	0.30435
-50.29	0.22222	0.15	0.3913
-50.289	0.22222	0.15	0.30435
-50.288	0.11111	0.15	0.34783
-50.287	0.22222	0.1	0.30435
-50.286	0.16667	0.15	0.34783
-50.285	0.22222	0.1	0.26087
-50.284	0.16667	0.2	0.34783
-50.283	0.22222	0.1	0.3913
-50.282	0.27778	0.1	0.34783
-50.281	0.11111	0.1	0.34783
-50.28	0.16667	0.1	0.30435
-50.279	0.16667	0.15	0.34783
-50.278	0.22222	0.05	0.34783
-50.277	0.22222	0.1	0.30435
-50.276	0.22222	0.15	0.34783
-50.275	0.16667	0.1	0.3913
-50.274	0.16667	0.1	0.3913
-50.273	0.27778	0.1	0.34783
-50.272	0.11111	0.1	0.30435
-50.271	0.16667	0.1	0.30435
-50.27	0.16667	0.15	0.30435
-50.269	0.22222	0.15	0.30435
-50.268	0.22222	0.1	0.34783
-50.267	0.16667	0.1	0.30435
-50.266	0.16667	0.1	0.30435
-50.265	0.22222	0.1	0.34783
-50.264	0.22222	0.15	0.34783
-50.263	0.11111	0.1	0.30435
-50.262	0.16667	0.15	0.30435
-50.261	0.22222	0.15	0.34783
-50.26	0.22222	0.1	0.34783
-50.259	0.05556	0.15	0.26087
-50.258	0.16667	0.1	0.26087
-50.257	0.22222	0.15	0.30435
-50.256	0.16667	0.1	0.34783
-50.255	0.22222	0.05	0.34783
-50.254	0.16667	0.15	0.3913
-50.253	0.22222	0.1	0.3913
-50.252	0.22222	0.1	0.34783
-50.251	0.16667	0.15	0.34783
-50.25	0.16667	0.1	0.34783
-50.249	0.16667	0.15	0.30435
-50.248	0.16667	0.2	0.30435
-50.247	0.16667	0.15	0.26087
-50.246	0.16667	0.1	0.30435
-50.245	0.16667	0.15	0.34783
-50.244	0.22222	0.15	0.30435
-50.243	0.22222	0.1	0.30435
-50.242	0.16667	0.1	0.26087
-50.241	0.16667	0.15	0.34783
-50.24	0.11111	0.1	0.30435
-50.239	0.22222	0.15	0.30435
-50.238	0.05556	0.1	0.34783
-50.237	0.16667	0.15	0.30435
-50.236	0.16667	0.1	0.34783
-50.235	0.16667	0.1	0.34783
-50.234	0.22222	0.15	0.34783
-50.233	0.22222	0.1	0.26087
-50.232	0.16667	0.1	0.30435
-50.231	0.16667	0.15	0.26087
-50.23	0.16667	0.05	0.30435
-50.229	0.22222	0.1	0.34783
-50.228	0.16667	0.1	0.34783
-50.227	0.22222	0.1	0.34783
-50.226	0.22222	0.1	0.3913
-50.225	0.16667	0.1	0.30435
-50.224	0.16667	0	0.34783
-50.223	0.22222	0.1	0.26087
-50.222	0.16667	0.2	0.30435
-50.221	0.16667	0.1	0.30435
-50.22	0.11111	0.15	0.30435
-50.219	0.16667	0.15	0.30435
-50.218	0.11111	0.1	0.30435
-50.217	0.22222	0.1	0.3913
-50.216	0.22222	0.1	0.3913
-50.215	0.16667	0.05	0.30435
-50.214	0.22222	0.1	0.34783
-50.213	0.11111	0.1	0.30435
-50.212	0.22222	0.1	0.3913
-50.211	0.16667	0.1	0.34783
-50.21	0.22222	0.1	0.30435
-50.209	0.22222	0.1	0.34783
-50.208	0.16667	0.1	0.34783
-50.207	0.11111	0.1	0.30435
-50.206	0.05556	0.1	0.30435
-50.205	0.16667	0.1	0.30435
-50.204	0.16667	0.1	0.34783
-50.203	0.16667	0.1	0.34783
-50.202	0.16667	0.1	0.34783
-50.201	0.11111	0.15	0.34783
-50.2	0.11111	0.05	0.34783
-50.199	0.16667	0.15	0.34783
-50.198	0.22222	0.1	0.34783
-50.197	0.16667	0.1	0.34783
-50.196	0.11111	0.1	0.34783
-50.195	0.22222	0.1	0.30435
-50.194	0.16667	0.1	0.3913
-50.193	0.16667	0.2	0.3913
-50.192	0.16667	0.1	0.34783
-50.191	0.16667	0.1	0.30435
-50.19	0.16667	0.2	0.30435
-50.189	0.16667	0.15	0.34783
-50.188	0.22222	0.15	0.34783
-50.187	0.11111	0.1	0.34783
-50.186	0.11111	0.1	0.34783
-50.185	0.16667	0.1	0.3913
-50.184	0.22222	0.1	0.34783
-50.183	0.16667	0.1	0.34783
-50.182	0.16667	0.1	0.34783
-50.181	0.27778	0.15	0.30435
-50.18	0.22222	0.15	0.30435
-50.179	0.16667	0.1	0.26087
-50.178	0.22222	0.1	0.34783
-50.177	0.16667	0.1	0.26087
-50.176	0.16667	0.15	0.34783
-50.175	0.22222	0.1	0.3913
-50.174	0.16667	0.1	0.30435
-50.173	0.22222	0.15	0.3913
-50.172	0.22222	0.15	0.30435
-50.171	0.11111	0.05	0.34783
-50.17	0.16667	0.1	0.26087
-50.169	0.16667	0.1	0.3913
-50.168	0.16667	0.1	0.30435
-50.167	0.16667	0.15	0.3913
-50.166	0.16667	0.1	0.30435
-50.165	0.11111	0.1	0.26087
-50.164	0.16667	0.1	0.34783
-50.163	0.16667	0.15	0.3913
-50.162	0.22222	0.15	0.34783
-50.161	0.11111	0.1	0.30435
-50.16	0.11111	0.15	0.26087
-50.159	0.11111	0.1	0.34783
-50.158	0.11111	0.15	0.3913
-50.157	0.22222	0.1	0.30435
-50.156	0.11111	0.1	0.34783
-50.155	0.27778	0.15	0.30435
-50.154	0.27778	0.1	0.30435
-50.153	0.11111	0.15	0.34783
-50.152	0.27778	0.1	0.34783
-50.151	0.16667	0.2	0.30435
-50.15	0.22222	0.1	0.17391
-50.149	0.22222	0.15	0.34783
-50.148	0.22222	0.1	0.34783
-50.147	0.22222	0.1	0.30435
-50.146	0.27778	0.1	0.34783
-50.145	0.22222	0.1	0.3913
-50.144	0.22222	0.1	0.3913
-50.143	0.22222	0.1	0.30435
-50.142	0.16667	0.1	0.30435
-50.141	0.11111	0.05	0.30435
-50.14	0.22222	0.1	0.3913
-50.139	0.22222	0.15	0.26087
-50.138	0.27778	0.15	0.34783
-50.137	0.22222	0.15	0.34783
-50.136	0.22222	0.1	0.34783
-50.135	0.22222	0.15	0.34783
-50.134	0.22222	0.1	0.30435
-50.133	0.11111	0.15	0.34783
-50.132	0.22222	0.1	0.26087
-50.131	0.27778	0.1	0.34783
-50.13	0.11111	0.2	0.34783
-50.129	0.22222	0.1	0.30435
-50.128	0.11111	0.1	0.26087
-50.127	0.16667	0.1	0.30435
-50.126	0.16667	0.1	0.30435
-50.125	0.22222	0.15	0.30435
-50.124	0.16667	0.15	0.30435
-50.123	0.16667	0.1	0.34783
-50.122	0.16667	0.15	0.34783
-50.121	0.11111	0.1	0.30435
-50.12	0.22222	0.1	0.3913
-50.119	0.16667	0.1	0.26087
-50.118	0.16667	0.1	0.30435
-50.117	0.22222	0.1	0.34783
-50.116	0.22222	0.1	0.34783
-50.115	0.11111	0.1	0.26087
-50.114	0.22222	0.1	0.30435
-50.113	0.22222	0.1	0.30435
-50.112	0.16667	0.15	0.34783
-50.111	0.16667	0.1	0.34783
-50.11	0.11111	0.1	0.30435
-50.109	0.16667	0.1	0.34783
-50.108	0.16667	0.15	0.26087
-50.107	0.11111	0.1	0.34783
-50.106	0.16667	0.1	0.34783
-50.105	0.22222	0.2	0.34783
-50.104	0.11111	0.1	0.26087
-50.103	0.16667	0.1	0.34783
-50.102	0.16667	0.1	0.30435
-50.101	0.16667	0.15	0.26087
-50.1	0.22222	0.15	0.34783
-50.099	0.11111	0.1	0.34783
-50.098	0.16667	0.15	0.3913
-50.097	0.11111	0.1	0.30435
-50.096	0.16667	0.15	0.3913
-50.095	0.16667	0.05	0.3913
-50.094	0.22222	0.1	0.30435
-50.093	0.22222	0.1	0.34783
-50.092	0.22222	0.15	0.3913
-50.091	0.11111	0.1	0.30435
-50.09	0.16667	0.1	0.30435
-50.089	0.16667	0.1	0.26087
-50.088	0.22222	0.1	0.34783
-50.087	0.22222	0.15	0.30435
-50.086	0.22222	0.15	0.30435
-50.085	0.16667	0.1	0.34783
-50.084	0.11111	0.2	0.26087
-50.083	0.05556	0.15	0.34783
-50.082	0.22222	0.15	0.34783
-50.081	0.16667	0.1	0.26087
-50.08	0.16667	0.1	0.30435
-50.079	0.16667	0.1	0.34783
-50.078	0.16667	0.15	0.30435
-50.077	0.16667	0.15	0.30435
-50.076	0.11111	0.1	0.34783
-50.075	0.16667	0.1	0.34783
-50.074	0.27778	0.1	0.26087
-50.073	0.22222	0.1	0.30435
-50.072	0.27778	0.15	0.34783
-50.071	0.22222	0.15	0.30435
-50.07	0.22222	0.05	0.30435
-50.069	0.22222	0.1	0.34783
-50.068	0.16667	0.15	0.34783
-50.067	0.22222	0.15	0.30435
-50.066	0.22222	0.05	0.3913
-50.065	0.27778	0.15	0.34783
-50.064	0.16667	0.15	0.34783
-50.063	0.22222	0.15	0.30435
-50.062	0.22222	0.15	0.34783
-50.061	0.16667	0.2	0.30435
-50.06	0.22222	0.1	0.34783
-50.059	0.22222	0.2	0.43478
-50.058	0.22222	0.1	0.34783
-50.057	0.22222	0.1	0.26087
-50.056	0.22222	0.15	0.30435
-50.055	0.22222	0.1	0.34783
-50.054	0.11111	0.15	0.34783
-50.053	0.22222	0.1	0.34783
-50.052	0.11111	0.15	0.34783
-50.051	0.16667	0.15	0.34783
-50.05	0.22222	0.15	0.30435
-50.049	0.22222	0.1	0.30435
-50.048	0.22222	0.1	0.30435
-50.047	0.22222	0.1	0.30435
-50.046	0.22222	0.15	0.30435
-50.045	0.22222	0.2	0.34783
-50.044	0.22222	0.15	0.30435
-50.043	0.16667	0.1	0.34783
-50.042	0.16667	0.15	0.34783
-50.041	0.11111	0.1	0.34783
-50.04	0.22222	0.15	0.34783
-50.039	0.22222	0.15	0.34783
-50.038	0.16667	0.1	0.34783
-50.037	0.11111	0.1	0.3913
-50.036	0.16667	0.1	0.34783
-50.035	0.05556	0.1	0.34783
-50.034	0.16667	0.1	0.34783
-50.033	0.22222	0.15	0.26087
-50.032	0.16667	0.15	0.34783
-50.031	0.16667	0.1	0.26087
-50.03	0.27778	0.1	0.3913
-50.029	0.11111	0.1	0.34783
-50.028	0.22222	0.15	0.30435
-50.027	0.16667	0.05	0.34783
-50.026	0.16667	0.15	0.34783
-50.025	0.16667	0.1	0.34783
-50.024	0.22222	0.1	0.34783
-50.023	0.22222	0.15	0.30435
-50.022	0.22222	0.1	0.30435
-50.021	0.16667	0.15	0.3913
-50.02	0.22222	0.15	0.30435
-50.019	0.22222	0.1	0.30435
-50.018	0.11111	0.1	0.3913
-50.017	0.16667	0.1	0.34783
-50.016	0.16667	0.15	0.34783
-50.015	0.16667	0.15	0.3913
-50.014	0.27778	0.1	0.34783
-50.013	0.16667	0.1	0.3913
-50.012	0.11111	0.15	0.34783
-50.011	0.16667	0.1	0.3913
-50.01	0.16667	0.1	0.34783
-50.009	0.16667	0.15	0.30435
-50.008	0.22222	0.1	0.34783
-50.007	0.22222	0.2	0.30435
-50.006	0.16667	0.15	0.34783
-50.005	0.11111	0.15	0.30435
-50.004	0.16667	0.1	0.30435
-50.003	0.27778	0.1	0.26087
-50.002	0.11111	0.1	0.34783
-50.001	0.22222	0.1	0.30435
-50	0.16667	0.1	0.34783
-49.999	0.16667	0.15	0.30435
-49.998	0.16667	0.1	0.34783
-49.997	0.16667	0.1	0.30435
-49.996	0.16667	0.1	0.3913
-49.995	0.22222	0.1	0.3913
-49.994	0.16667	0.1	0.34783
-49.993	0.11111	0.1	0.34783
-49.992	0.11111	0.15	0.30435
-49.991	0.16667	0.15	0.34783
-49.99	0.22222	0.15	0.30435
-49.989	0.22222	0.1	0.26087
-49.988	0.16667	0.1	0.30435
-49.987	0.16667	0.1	0.30435
-49.986	0.16667	0.1	0.34783
-49.985	0.11111	0.15	0.34783
-49.984	0.22222	0.15	0.34783
-49.983	0.16667	0.1	0.30435
-49.982	0.22222	0.15	0.30435
-49.981	0.16667	0.15	0.30435
-49.98	0.22222	0.1	0.34783
-49.979	0.22222	0.1	0.26087
-49.978	0.22222	0.1	0.30435
-49.977	0.16667	0.1	0.34783
-49.976	0.22222	0.1	0.30435
-49.975	0.22222	0.1	0.34783
-49.974	0.11111	0.1	0.34783
-49.973	0.22222	0.15	0.30435
-49.972	0.11111	0.1	0.34783
-49.971	0.22222	0.15	0.30435
-49.97	0.22222	0.15	0.30435
-49.969	0.22222	0.15	0.26087
-49.968	0.11111	0.1	0.30435
-49.967	0.27778	0.1	0.34783
-49.966	0.22222	0.1	0.34783
-49.965	0.16667	0.1	0.34783
-49.964	0.16667	0.1	0.34783
-49.963	0.16667	0.1	0.34783
-49.962	0.22222	0.1	0.21739
-49.961	0.16667	0.15	0.30435
-49.96	0.22222	0.1	0.3913
-49.959	0.22222	0.15	0.34783
-49.958	0.22222	0.2	0.30435
-49.957	0.16667	0.1	0.30435
-49.956	0.11111	0.1	0.30435
-49.955	0.22222	0.1	0.30435
-49.954	0.16667	0.15	0.34783
-49.953	0.16667	0.1	0.34783
-49.952	0.11111	0.05	0.30435
-49.951	0.16667	0.15	0.30435
-49.95	0.22222	0.1	0.34783
-49.949	0.22222	0.2	0.34783
-49.948	0.11111	0.05	0.30435
-49.947	0.16667	0.15	0.34783
-49.946	0.22222	0.15	0.26087
-49.945	0.11111	0.2	0.30435
-49.944	0.22222	0.15	0.34783
-49.943	0.22222	0.1	0.34783
-49.942	0.22222	0.1	0.30435
-49.941	0.11111	0.1	0.30435
-49.94	0.16667	0.1	0.30435
-49.939	0.22222	0.05	0.3913
-49.938	0.22222	0.1	0.34783
-49.937	0.22222	0.1	0.3913
-49.936	0.16667	0.1	0.34783
-49.935	0.11111	0.1	0.26087
-49.934	0.27778	0.1	0.30435
-49.933	0.11111	0.15	0.34783
-49.932	0.16667	0.15	0.34783
-49.931	0.16667	0.15	0.30435
-49.93	0.16667	0.1	0.34783
-49.929	0.22222	0.1	0.30435
-49.928	0.22222	0.1	0.30435
-49.927	0.11111	0.1	0.34783
-49.926	0.16667	0.1	0.30435
-49.925	0.16667	0.15	0.34783
-49.924	0.16667	0.2	0.34783
-49.923	0.22222	0.1	0.30435
-49.922	0.22222	0.1	0.30435
-49.921	0.22222	0.15	0.34783
-49.92	0.22222	0.15	0.26087
-49.919	0.22222	0.1	0.34783
-49.918	0.22222	0.05	0.34783
-49.917	0.11111	0.15	0.34783
-49.916	0.27778	0.15	0.34783
-49.915	0.22222	0.2	0.3913
-49.914	0.22222	0.1	0.30435
-49.913	0.11111	0.1	0.34783
-49.912	0.22222	0.15	0.30435
-49.911	0.22222	0.1	0.34783
-49.91	0.16667	0.1	0.34783
-49.909	0.16667	0.1	0.30435
-49.908	0.11111	0.1	0.26087
-49.907	0.22222	0.15	0.30435
-49.906	0.11111	0.15	0.30435
-49.905	0.22222	0.1	0.34783
-49.904	0.11111	0.2	0.34783
-49.903	0.16667	0.15	0.34783
-49.902	0.05556	0.1	0.34783
-49.901	0.11111	0.2	0.34783
-49.9	0.16667	0.15	0.3913
-49.899	0.22222	0.1	0.34783
-49.898	0.22222	0.1	0.30435
-49.897	0.22222	0.1	0.34783
-49.896	0.22222	0.1	0.34783
-49.895	0.22222	0.15	0.30435
-49.894	0.22222	0.1	0.34783
-49.893	0.22222	0.1	0.30435
-49.892	0.16667	0.1	0.34783
-49.891	0.22222	0.1	0.34783
-49.89	0.11111	0.15	0.26087
-49.889	0.22222	0.15	0.34783
-49.888	0.11111	0.15	0.30435
-49.887	0.22222	0.1	0.34783
-49.886	0.16667	0.2	0.30435
-49.885	0.16667	0.05	0.30435
-49.884	0.22222	0.1	0.30435
-49.883	0.22222	0.1	0.30435
-49.882	0.22222	0.15	0.30435
-49.881	0.11111	0.1	0.34783
-49.88	0.22222	0.1	0.30435
-49.879	0.22222	0.1	0.30435
-49.878	0.22222	0.1	0.34783
-49.877	0.16667	0.1	0.34783
-49.876	0.11111	0.15	0.21739
-49.875	0.22222	0.15	0.30435
-49.874	0.16667	0.1	0.34783
-49.873	0.16667	0.15	0.30435
-49.872	0.16667	0.1	0.30435
-49.871	0.11111	0.1	0.30435
-49.87	0.11111	0.15	0.30435
-49.869	0.22222	0.15	0.34783
-49.868	0.16667	0.15	0.30435
-49.867	0.27778	0.1	0.34783
-49.866	0.16667	0.15	0.34783
-49.865	0.11111	0.1	0.34783
-49.864	0.16667	0.2	0.30435
-49.863	0.22222	0.1	0.34783
-49.862	0.16667	0.1	0.34783
-49.861	0.11111	0.15	0.26087
-49.86	0.22222	0.1	0.34783
-49.859	0.11111	0.1	0.3913
-49.858	0.16667	0.1	0.34783
-49.857	0.22222	0.15	0.30435
-49.856	0.16667	0.2	0.34783
-49.855	0.11111	0.1	0.30435
-49.854	0.05556	0.1	0.30435
-49.853	0.16667	0.1	0.34783
-49.852	0.16667	0.15	0.26087
-49.851	0.27778	0.1	0.34783
-49.85	0.22222	0.1	0.30435
-49.849	0.11111	0.15	0.30435
-49.848	0.16667	0.1	0.34783
-49.847	0.11111	0.1	0.30435
-49.846	0.16667	0.1	0.30435
-49.845	0.27778	0.1	0.30435
-49.844	0.11111	0.15	0.30435
-49.843	0.16667	0.1	0.30435
-49.842	0.16667	0.1	0.34783
-49.841	0.16667	0.1	0.30435
-49.84	0.22222	0.1	0.30435
-49.839	0.16667	0.1	0.34783
-49.838	0.16667	0.15	0.30435
-49.837	0.22222	0.1	0.3913
-49.836	0.22222	0.15	0.3913
-49.835	0.11111	0.15	0.30435
-49.834	0.16667	0.1	0.26087
-49.833	0.22222	0.1	0.30435
-49.832	0.22222	0.1	0.26087
-49.831	0.16667	0.15	0.30435
-49.83	0.22222	0.1	0.26087
-49.829	0.22222	0.15	0.30435
-49.828	0.22222	0.1	0.30435
-49.827	0.22222	0.1	0.34783
-49.826	0.16667	0.15	0.3913
-49.825	0.22222	0.15	0.34783
-49.824	0.22222	0.1	0.34783
-49.823	0.11111	0.1	0.34783
-49.822	0.22222	0.1	0.34783
-49.821	0.16667	0.1	0.26087
-49.82	0.16667	0.15	0.30435
-49.819	0.22222	0.1	0.34783
-49.818	0.22222	0.1	0.30435
-49.817	0.16667	0.1	0.30435
-49.816	0.22222	0.15	0.30435
-49.815	0.22222	0.1	0.30435
-49.814	0.22222	0.05	0.30435
-49.813	0.16667	0.2	0.34783
-49.812	0.11111	0.1	0.34783
-49.811	0.16667	0.15	0.30435
-49.81	0.16667	0.15	0.30435
-49.809	0.16667	0.15	0.30435
-49.808	0.16667	0.1	0.26087
-49.807	0.16667	0.1	0.34783
-49.806	0.22222	0.1	0.30435
-49.805	0.22222	0.15	0.26087
-49.804	0.16667	0.1	0.30435
-49.803	0.22222	0.2	0.30435
-49.802	0.11111	0.15	0.30435
-49.801	0.22222	0.15	0.34783
-49.8	0.11111	0.15	0.30435
-49.799	0.16667	0.1	0.34783
-49.798	0.11111	0.1	0.30435
-49.797	0.05556	0.1	0.34783
-49.796	0.11111	0.1	0.30435
-49.795	0.22222	0.15	0.30435
-49.794	0.22222	0.15	0.30435
-49.793	0.16667	0.15	0.34783
-49.792	0.22222	0.15	0.34783
-49.791	0.22222	0.1	0.34783
-49.79	0.16667	0.1	0.30435
-49.789	0.22222	0.1	0.34783
-49.788	0.22222	0.15	0.30435
-49.787	0.05556	0.15	0.34783
-49.786	0.11111	0.1	0.34783
-49.785	0.22222	0.15	0.30435
-49.784	0.22222	0.1	0.34783
-49.783	0.22222	0.1	0.30435
-49.782	0.16667	0.15	0.34783
-49.781	0.22222	0.1	0.34783
-49.78	0.22222	0.1	0.26087
-49.779	0.22222	0.1	0.34783
-49.778	0.22222	0.1	0.30435
-49.777	0.16667	0.1	0.34783
-49.776	0.22222	0.15	0.34783
-49.775	0.22222	0.1	0.30435
-49.774	0.11111	0.1	0.34783
-49.773	0.22222	0.15	0.30435
-49.772	0.22222	0.1	0.30435
-49.771	0.16667	0.15	0.30435
-49.77	0.16667	0.15	0.30435
-49.769	0.16667	0.15	0.30435
-49.768	0.11111	0.1	0.30435
-49.767	0.16667	0.1	0.34783
-49.766	0.22222	0.1	0.30435
-49.765	0.22222	0.15	0.34783
-49.764	0.16667	0.15	0.30435
-49.763	0.16667	0.1	0.30435
-49.762	0.16667	0.15	0.34783
-49.761	0.22222	0.1	0.30435
-49.76	0.16667	0.15	0.30435
-49.759	0.16667	0.1	0.34783
-49.758	0.11111	0.1	0.30435
-49.757	0.16667	0.1	0.26087
-49.756	0.22222	0.15	0.30435
-49.755	0.16667	0.15	0.34783
-49.754	0.22222	0.2	0.26087
-49.753	0.16667	0.1	0.26087
-49.752	0.22222	0.15	0.34783
-49.751	0.16667	0.1	0.3913
-49.75	0.22222	0.15	0.3913
-49.749	0.11111	0.1	0.34783
-49.748	0.22222	0.05	0.34783
-49.747	0.11111	0.1	0.3913
-49.746	0.22222	0.15	0.34783
-49.745	0.22222	0.1	0.3913
-49.744	0.11111	0.1	0.30435
-49.743	0.11111	0.15	0.30435
-49.742	0.11111	0.1	0.34783
-49.741	0.22222	0.1	0.30435
-49.74	0.22222	0.1	0.34783
-49.739	0.16667	0.15	0.3913
-49.738	0.22222	0.15	0.34783
-49.737	0.16667	0.1	0.34783
-49.736	0.22222	0.1	0.30435
-49.735	0.11111	0.2	0.30435
-49.734	0.16667	0.1	0.26087
-49.733	0.22222	0.15	0.30435
-49.732	0.22222	0.15	0.30435
-49.731	0.16667	0.1	0.34783
-49.73	0.22222	0.1	0.30435
-49.729	0.16667	0.15	0.30435
-49.728	0.22222	0.15	0.34783
-49.727	0.22222	0.2	0.30435
-49.726	0.16667	0.1	0.34783
-49.725	0.16667	0.15	0.34783
-49.724	0.11111	0.1	0.30435
-49.723	0.22222	0.15	0.34783
-49.722	0.16667	0.1	0.30435
-49.721	0.16667	0.15	0.30435
-49.72	0.11111	0.1	0.30435
-49.719	0.16667	0.1	0.26087
-49.718	0.05556	0.1	0.34783
-49.717	0.11111	0.2	0.30435
-49.716	0.05556	0.1	0.30435
-49.715	0.22222	0.15	0.30435
-49.714	0.16667	0.15	0.34783
-49.713	0.16667	0.15	0.30435
-49.712	0.22222	0.15	0.26087
-49.711	0.16667	0.15	0.26087
-49.71	0.16667	0.15	0.30435
-49.709	0.16667	0.1	0.30435
-49.708	0.05556	0.1	0.30435
-49.707	0.22222	0.1	0.26087
-49.706	0.11111	0.15	0.34783
-49.705	0.22222	0.15	0.34783
-49.704	0.11111	0.15	0.3913
-49.703	0.16667	0.15	0.34783
-49.702	0.22222	0.15	0.34783
-49.701	0.11111	0.1	0.34783
-49.7	0.16667	0.15	0.3913
-49.699	0.16667	0.1	0.30435
-49.698	0.11111	0.1	0.3913
-49.697	0.22222	0.15	0.30435
-49.696	0.27778	0.15	0.26087
-49.695	0.16667	0.15	0.34783
-49.694	0.22222	0.1	0.34783
-49.693	0.16667	0.15	0.34783
-49.692	0.16667	0.1	0.30435
-49.691	0.11111	0.1	0.34783
-49.69	0.11111	0.15	0.30435
-49.689	0.22222	0.1	0.34783
-49.688	0.22222	0.2	0.30435
-49.687	0.16667	0.15	0.34783
-49.686	0.16667	0.05	0.30435
-49.685	0.16667	0.1	0.30435
-49.684	0.11111	0.1	0.26087
-49.683	0.16667	0.1	0.34783
-49.682	0.16667	0.1	0.34783
-49.681	0.22222	0.15	0.30435
-49.68	0.16667	0.1	0.26087
-49.679	0.22222	0.15	0.34783
-49.678	0.22222	0.1	0.34783
-49.677	0.11111	0.1	0.34783
-49.676	0.16667	0.1	0.30435
-49.675	0.11111	0.1	0.30435
-49.674	0.11111	0.05	0.30435
-49.673	0.16667	0.2	0.26087
-49.672	0.11111	0.1	0.34783
-49.671	0.16667	0.1	0.30435
-49.67	0.16667	0.15	0.30435
-49.669	0.16667	0.15	0.30435
-49.668	0.22222	0.1	0.30435
-49.667	0.16667	0.1	0.34783
-49.666	0.22222	0.1	0.34783
-49.665	0.11111	0.1	0.30435
-49.664	0.16667	0.1	0.34783
-49.663	0.22222	0.1	0.34783
-49.662	0.22222	0.1	0.26087
-49.661	0.22222	0.2	0.3913
-49.66	0.11111	0.1	0.30435
-49.659	0.16667	0.15	0.30435
-49.658	0.11111	0.2	0.30435
-49.657	0.16667	0.1	0.26087
-49.656	0.11111	0.1	0.30435
-49.655	0.22222	0.1	0.26087
-49.654	0.16667	0.15	0.26087
-49.653	0.11111	0.15	0.30435
-49.652	0.11111	0.1	0.30435
-49.651	0.22222	0.1	0.30435
-49.65	0.22222	0.15	0.30435
-49.649	0.16667	0.1	0.34783
-49.648	0.27778	0.1	0.3913
-49.647	0.22222	0.15	0.34783
-49.646	0.16667	0.1	0.30435
-49.645	0.16667	0.1	0.30435
-49.644	0.16667	0.1	0.30435
-49.643	0.16667	0.1	0.34783
-49.642	0.22222	0.1	0.3913
-49.641	0.16667	0.1	0.30435
-49.64	0.27778	0.15	0.30435
-49.639	0.22222	0.1	0.30435
-49.638	0.16667	0.1	0.26087
-49.637	0.22222	0.1	0.34783
-49.636	0.22222	0.1	0.34783
-49.635	0.22222	0.15	0.30435
-49.634	0.16667	0.1	0.34783
-49.633	0.11111	0.1	0.34783
-49.632	0.16667	0.15	0.34783
-49.631	0.22222	0.1	0.26087
-49.63	0.11111	0.15	0.30435
-49.629	0.11111	0.1	0.3913
-49.628	0.16667	0.2	0.34783
-49.627	0.05556	0.15	0.30435
-49.626	0.16667	0.1	0.34783
-49.625	0.16667	0.1	0.34783
-49.624	0.22222	0.1	0.26087
-49.623	0.22222	0.1	0.34783
-49.622	0.22222	0.1	0.34783
-49.621	0.22222	0.15	0.30435
-49.62	0.22222	0.15	0.34783
-49.619	0.11111	0.15	0.30435
-49.618	0.22222	0.15	0.26087
-49.617	0.11111	0.15	0.30435
-49.616	0.22222	0.15	0.30435
-49.615	0.22222	0.15	0.34783
-49.614	0.16667	0.2	0.30435
-49.613	0.16667	0.15	0.30435
-49.612	0.16667	0.1	0.30435
-49.611	0.16667	0.15	0.34783
-49.61	0.27778	0.1	0.30435
-49.609	0.22222	0.05	0.30435
-49.608	0.16667	0.1	0.34783
-49.607	0.16667	0.15	0.43478
-49.606	0.22222	0.1	0.34783
-49.605	0.16667	0.1	0.34783
-49.604	0.16667	0.1	0.34783
-49.603	0.22222	0.1	0.30435
-49.602	0.16667	0.1	0.30435
-49.601	0.16667	0.15	0.34783
-49.6	0.16667	0.1	0.30435
-49.599	0.22222	0.2	0.34783
-49.598	0.16667	0.15	0.30435
-49.597	0.22222	0.15	0.34783
-49.596	0.16667	0.15	0.34783
-49.595	0.16667	0.15	0.30435
-49.594	0.27778	0.1	0.34783
-49.593	0.11111	0.15	0.30435
-49.592	0.16667	0.1	0.30435
-49.591	0.22222	0.1	0.30435
-49.59	0.11111	0.1	0.3913
-49.589	0.11111	0.2	0.26087
-49.588	0.16667	0.1	0.30435
-49.587	0.22222	0.1	0.26087
-49.586	0.16667	0.1	0.30435
-49.585	0.22222	0.05	0.34783
-49.584	0.22222	0.15	0.34783
-49.583	0.22222	0.15	0.30435
-49.582	0.27778	0.2	0.30435
-49.581	0.11111	0.1	0.34783
-49.58	0.16667	0.1	0.34783
-49.579	0.16667	0.1	0.34783
-49.578	0.22222	0.15	0.30435
-49.577	0.16667	0.1	0.34783
-49.576	0.22222	0.1	0.30435
-49.575	0.16667	0.15	0.34783
-49.574	0.16667	0.1	0.3913
-49.573	0.16667	0.1	0.26087
-49.572	0.16667	0.15	0.30435
-49.571	0.16667	0.1	0.34783
-49.57	0.22222	0.1	0.30435
-49.569	0.16667	0.15	0.3913
-49.568	0.16667	0.1	0.34783
-49.567	0.22222	0.1	0.26087
-49.566	0.22222	0.1	0.30435
-49.565	0.16667	0.2	0.34783
-49.564	0.22222	0.15	0.30435
-49.563	0.16667	0.1	0.34783
-49.562	0.22222	0.1	0.34783
-49.561	0.22222	0.1	0.34783
-49.56	0.16667	0.15	0.30435
-49.559	0.11111	0.1	0.3913
-49.558	0.22222	0.1	0.30435
-49.557	0.16667	0.15	0.34783
-49.556	0.22222	0.1	0.3913
-49.555	0.16667	0.1	0.34783
-49.554	0.22222	0.1	0.34783
-49.553	0.11111	0.1	0.30435
-49.552	0.22222	0.15	0.34783
-49.551	0.16667	0.15	0.34783
-49.55	0.11111	0.15	0.30435
-49.549	0.11111	0.15	0.34783
-49.548	0.22222	0.15	0.30435
-49.547	0.16667	0.2	0.34783
-49.546	0.11111	0.1	0.34783
-49.545	0.22222	0.15	0.34783
-49.544	0.11111	0.15	0.34783
-49.543	0.11111	0.1	0.34783
-49.542	0.16667	0.1	0.30435
-49.541	0.16667	0.15	0.34783
-49.54	0.16667	0.1	0.34783
-49.539	0.22222	0.1	0.34783
-49.538	0.16667	0.1	0.30435
-49.537	0.22222	0.15	0.34783
-49.536	0.22222	0.1	0.30435
-49.535	0.16667	0.1	0.34783
-49.534	0.16667	0.1	0.34783
-49.533	0.22222	0.1	0.34783
-49.532	0.11111	0.15	0.30435
-49.531	0.16667	0.1	0.34783
-49.53	0.22222	0.15	0.34783
-49.529	0.16667	0.15	0.34783
-49.528	0.11111	0.15	0.3913
-49.527	0.16667	0.1	0.34783
-49.526	0.22222	0.1	0.30435
-49.525	0.11111	0.05	0.26087
-49.524	0.22222	0.1	0.34783
-49.523	0.16667	0.1	0.34783
-49.522	0.16667	0.1	0.3913
-49.521	0.16667	0.1	0.34783
-49.52	0.16667	0.15	0.30435
-49.519	0.16667	0.15	0.3913
-49.518	0.22222	0.1	0.26087
-49.517	0.22222	0.15	0.30435
-49.516	0.11111	0.15	0.30435
-49.515	0.16667	0.15	0.30435
-49.514	0.27778	0.15	0.30435
-49.513	0.11111	0.1	0.30435
-49.512	0.22222	0.05	0.26087
-49.511	0.11111	0.1	0.34783
-49.51	0.16667	0.1	0.30435
-49.509	0.22222	0.1	0.30435
-49.508	0.16667	0.15	0.30435
-49.507	0.27778	0.15	0.3913
-49.506	0.16667	0.2	0.34783
-49.505	0.16667	0.1	0.34783
-49.504	0.16667	0.1	0.30435
-49.503	0.11111	0.15	0.34783
-49.502	0.16667	0.1	0.30435
-49.501	0.16667	0.15	0.30435
-49.5	0.16667	0.1	0.30435
-49.499	0.11111	0.1	0.30435
-49.498	0.11111	0.1	0.30435
-49.497	0.11111	0.1	0.34783
-49.496	0.16667	0.15	0.26087
-49.495	0.22222	0.1	0.30435
-49.494	0.16667	0.2	0.30435
-49.493	0.22222	0.1	0.34783
-49.492	0.22222	0.1	0.26087
-49.491	0.16667	0.1	0.30435
-49.49	0.22222	0.1	0.34783
-49.489	0.11111	0.15	0.34783
-49.488	0.22222	0.1	0.30435
-49.487	0.27778	0.2	0.26087
-49.486	0.16667	0.15	0.30435
-49.485	0.16667	0.1	0.34783
-49.484	0.11111	0.1	0.34783
-49.483	0.22222	0.1	0.34783
-49.482	0.22222	0.1	0.34783
-49.481	0.22222	0.1	0.34783
-49.48	0.11111	0.1	0.30435
-49.479	0.16667	0.1	0.34783
-49.478	0.16667	0.15	0.30435
-49.477	0.16667	0.15	0.34783
-49.476	0.11111	0.1	0.34783
-49.475	0.22222	0.1	0.3913
-49.474	0.16667	0.1	0.30435
-49.473	0.11111	0.1	0.34783
-49.472	0.11111	0.1	0.34783
-49.471	0.22222	0.1	0.30435
-49.47	0.11111	0.15	0.34783
-49.469	0.22222	0.1	0.30435
-49.468	0.11111	0.1	0.30435
-49.467	0.22222	0.1	0.30435
-49.466	0.16667	0.15	0.30435
-49.465	0.22222	0.1	0.30435
-49.464	0.22222	0.1	0.26087
-49.463	0.16667	0.2	0.30435
-49.462	0.16667	0.1	0.34783
-49.461	0.11111	0.1	0.34783
-49.46	0.11111	0.15	0.34783
-49.459	0.22222	0.15	0.34783
-49.458	0.16667	0.1	0.34783
-49.457	0.11111	0.1	0.34783
-49.456	0.22222	0.1	0.34783
-49.455	0.16667	0.1	0.3913
-49.454	0.11111	0.15	0.34783
-49.453	0.22222	0.1	0.34783
-49.452	0.22222	0.1	0.34783
-49.451	0.22222	0.15	0.30435
-49.45	0.16667	0.15	0.30435
-49.449	0.33333	0.15	0.30435
-49.448	0.16667	0.15	0.30435
-49.447	0.16667	0.1	0.30435
-49.446	0.22222	0.1	0.34783
-49.445	0.22222	0.1	0.26087
-49.444	0.22222	0.1	0.30435
-49.443	0.22222	0.15	0.34783
-49.442	0.22222	0.1	0.30435
-49.441	0.16667	0.15	0.3913
-49.44	0.22222	0.1	0.34783
-49.439	0.11111	0.1	0.30435
-49.438	0.22222	0.15	0.26087
-49.437	0.11111	0.1	0.34783
-49.436	0.11111	0.1	0.26087
-49.435	0.22222	0.1	0.30435
-49.434	0.05556	0.1	0.34783
-49.433	0.16667	0.15	0.26087
-49.432	0.16667	0.15	0.34783
-49.431	0.11111	0.1	0.30435
-49.43	0.16667	0.1	0.34783
-49.429	0.22222	0.15	0.30435
-49.428	0.16667	0.15	0.26087
-49.427	0.16667	0.1	0.30435
-49.426	0.22222	0.1	0.3913
-49.425	0.16667	0.1	0.30435
-49.424	0.16667	0.1	0.34783
-49.423	0.05556	0.1	0.34783
-49.422	0.22222	0.15	0.30435
-49.421	0.16667	0.1	0.34783
-49.42	0.22222	0.1	0.3913
-49.419	0.22222	0.1	0.34783
-49.418	0.22222	0.1	0.34783
-49.417	0.05556	0.2	0.34783
-49.416	0.22222	0.15	0.34783
-49.415	0.11111	0.15	0.34783
-49.414	0.27778	0.15	0.34783
-49.413	0.16667	0.05	0.30435
-49.412	0.22222	0.15	0.26087
-49.411	0.16667	0.15	0.30435
-49.41	0.16667	0.2	0.3913
-49.409	0.16667	0.15	0.3913
-49.408	0.11111	0.2	0.3913
-49.407	0.22222	0.1	0.34783
-49.406	0.11111	0.1	0.30435
-49.405	0.11111	0.1	0.30435
-49.404	0.22222	0.1	0.3913
-49.403	0.16667	0.1	0.3913
[truncated: 98,002 more rows]

## Sheet: Figure 4b
	Normalized beam center strength
Time (s)	Signal beam	Control beam	Output Signal
-50	0.88889	0.43478	0.89655
-49.999	0.88889	0.43478	0.93103
-49.998	0.86111	0.47826	0.93103
-49.997	0.86111	0.43478	0.89655
-49.996	0.83333	0.47826	0.93103
-49.995	0.83333	0.47826	0.93103
-49.994	0.83333	0.43478	0.93103
-49.993	0.83333	0.43478	0.93103
-49.992	0.83333	0.3913	0.96552
-49.991	0.80556	0.43478	0.89655
-49.99	0.86111	0.43478	0.86207
-49.989	0.77778	0.43478	0.93103
-49.988	0.83333	0.43478	0.93103
-49.987	0.83333	0.43478	0.93103
-49.986	0.80556	0.43478	0.93103
-49.985	0.83333	0.43478	0.96552
-49.984	0.86111	0.3913	0.93103
-49.983	0.86111	0.47826	0.93103
-49.982	0.86111	0.43478	0.93103
-49.981	0.86111	0.43478	0.93103
-49.98	0.88889	0.43478	0.89655
-49.979	0.88889	0.3913	0.89655
-49.978	0.88889	0.43478	0.86207
-49.977	0.88889	0.47826	0.93103
-49.976	0.83333	0.43478	0.93103
-49.975	0.86111	0.43478	0.93103
-49.974	0.83333	0.43478	0.93103
-49.973	0.83333	0.43478	0.93103
-49.972	0.86111	0.43478	0.89655
-49.971	0.80556	0.47826	0.93103
-49.97	0.77778	0.43478	0.89655
-49.969	0.77778	0.43478	0.96552
-49.968	0.80556	0.3913	0.93103
-49.967	0.80556	0.3913	0.93103
-49.966	0.80556	0.47826	0.96552
-49.965	0.83333	0.43478	0.93103
-49.964	0.83333	0.43478	0.89655
-49.963	0.80556	0.43478	0.93103
-49.962	0.88889	0.47826	0.86207
-49.961	0.77778	0.43478	0.93103
-49.96	0.86111	0.43478	0.86207
-49.959	0.86111	0.43478	0.86207
-49.958	0.86111	0.43478	0.96552
-49.957	0.86111	0.43478	0.93103
-49.956	0.86111	0.3913	0.93103
-49.955	0.88889	0.47826	0.93103
-49.954	0.86111	0.43478	0.89655
-49.953	0.80556	0.43478	0.86207
-49.952	0.83333	0.47826	0.96552
-49.951	0.80556	0.3913	0.93103
-49.95	0.86111	0.43478	0.93103
-49.949	0.77778	0.3913	0.86207
-49.948	0.80556	0.43478	0.89655
-49.947	0.77778	0.43478	0.93103
-49.946	0.80556	0.43478	0.89655
-49.945	0.80556	0.3913	0.86207
-49.944	0.83333	0.43478	0.93103
-49.943	0.83333	0.43478	0.93103
-49.942	0.83333	0.43478	0.93103
-49.941	0.86111	0.47826	0.93103
-49.94	0.83333	0.47826	0.93103
-49.939	0.88889	0.47826	0.89655
-49.938	0.88889	0.43478	0.89655
-49.937	0.86111	0.47826	0.96552
-49.936	0.86111	0.43478	0.89655
-49.935	0.83333	0.43478	0.93103
-49.934	0.86111	0.47826	0.93103
-49.933	0.83333	0.43478	0.93103
-49.932	0.83333	0.47826	0.93103
-49.931	0.80556	0.43478	0.86207
-49.93	0.80556	0.47826	0.86207
-49.929	0.77778	0.47826	0.96552
-49.928	0.77778	0.47826	0.89655
-49.927	0.80556	0.43478	0.89655
-49.926	0.80556	0.43478	0.93103
-49.925	0.80556	0.43478	0.93103
-49.924	0.83333	0.3913	0.93103
-49.923	0.83333	0.43478	0.93103
-49.922	0.83333	0.43478	0.89655
-49.921	0.86111	0.43478	0.93103
-49.92	0.86111	0.43478	0.89655
-49.919	0.86111	0.47826	0.89655
-49.918	0.88889	0.43478	0.93103
-49.917	0.88889	0.43478	0.93103
-49.916	0.86111	0.47826	0.96552
-49.915	0.88889	0.43478	0.93103
-49.914	0.86111	0.43478	0.93103
-49.913	0.86111	0.43478	0.86207
-49.912	0.86111	0.43478	0.93103
-49.911	0.83333	0.43478	0.89655
-49.91	0.77778	0.43478	0.93103
-49.909	0.83333	0.47826	0.93103
-49.908	0.80556	0.43478	0.93103
-49.907	0.77778	0.47826	0.93103
-49.906	0.75	0.43478	0.89655
-49.905	0.77778	0.43478	0.89655
-49.904	0.83333	0.47826	0.96552
-49.903	0.77778	0.43478	0.93103
-49.902	0.83333	0.43478	0.89655
-49.901	0.83333	0.43478	0.93103
-49.9	0.86111	0.43478	0.89655
-49.899	0.83333	0.47826	0.93103
-49.898	0.86111	0.43478	0.93103
-49.897	0.88889	0.43478	0.86207
-49.896	0.88889	0.47826	0.93103
-49.895	0.86111	0.43478	0.86207
-49.894	0.88889	0.47826	0.93103
-49.893	0.86111	0.3913	0.93103
-49.892	0.83333	0.3913	0.93103
-49.891	0.83333	0.43478	0.93103
-49.89	0.80556	0.43478	0.93103
-49.889	0.83333	0.43478	0.93103
-49.888	0.80556	0.47826	0.89655
-49.887	0.80556	0.47826	0.93103
-49.886	0.80556	0.43478	0.93103
-49.885	0.77778	0.47826	0.93103
-49.884	0.77778	0.43478	0.93103
-49.883	0.77778	0.47826	0.89655
-49.882	0.86111	0.3913	0.93103
-49.881	0.83333	0.43478	0.93103
-49.88	0.83333	0.47826	0.93103
-49.879	0.83333	0.43478	0.96552
-49.878	0.86111	0.43478	0.89655
-49.877	0.86111	0.43478	0.89655
-49.876	0.88889	0.47826	0.93103
-49.875	0.88889	0.52174	0.93103
-49.874	0.86111	0.43478	0.93103
-49.873	0.86111	0.47826	0.93103
-49.872	0.88889	0.47826	0.89655
-49.871	0.88889	0.43478	0.86207
-49.87	0.83333	0.43478	0.86207
-49.869	0.80556	0.47826	0.93103
-49.868	0.80556	0.43478	0.93103
-49.867	0.80556	0.43478	0.89655
-49.866	0.77778	0.43478	0.86207
-49.865	0.80556	0.3913	0.96552
-49.864	0.77778	0.43478	0.89655
-49.863	0.80556	0.43478	0.89655
-49.862	0.80556	0.3913	0.89655
-49.861	0.83333	0.3913	0.89655
-49.86	0.80556	0.43478	0.96552
-49.859	0.86111	0.47826	0.89655
-49.858	0.86111	0.3913	0.86207
-49.857	0.86111	0.43478	0.93103
-49.856	0.86111	0.43478	0.93103
-49.855	0.88889	0.43478	0.93103
-49.854	0.86111	0.43478	0.93103
-49.853	0.86111	0.43478	0.86207
-49.852	0.80556	0.43478	0.93103
-49.851	0.86111	0.47826	0.96552
-49.85	0.86111	0.43478	0.93103
-49.849	0.86111	0.3913	0.86207
-49.848	0.80556	0.47826	0.89655
-49.847	0.80556	0.43478	0.89655
-49.846	0.77778	0.43478	0.93103
-49.845	0.80556	0.43478	0.93103
-49.844	0.77778	0.43478	0.93103
-49.843	0.80556	0.47826	0.86207
-49.842	0.80556	0.3913	0.93103
-49.841	0.83333	0.43478	0.89655
-49.84	0.77778	0.3913	0.89655
-49.839	0.83333	0.43478	0.93103
-49.838	0.83333	0.43478	0.93103
-49.837	0.86111	0.43478	0.89655
-49.836	0.83333	0.43478	0.96552
-49.835	0.88889	0.47826	0.89655
-49.834	0.88889	0.47826	0.89655
-49.833	0.88889	0.43478	0.96552
-49.832	0.88889	0.47826	0.93103
-49.831	0.86111	0.43478	0.89655
-49.83	0.88889	0.43478	0.93103
-49.829	0.83333	0.47826	0.89655
-49.828	0.80556	0.43478	0.93103
-49.827	0.80556	0.43478	0.86207
-49.826	0.80556	0.43478	0.93103
-49.825	0.80556	0.43478	0.93103
-49.824	0.77778	0.43478	0.89655
-49.823	0.75	0.3913	0.93103
-49.822	0.77778	0.47826	0.93103
-49.821	0.77778	0.43478	0.89655
-49.82	0.80556	0.47826	0.89655
-49.819	0.80556	0.43478	0.93103
-49.818	0.86111	0.43478	0.96552
-49.817	0.86111	0.3913	0.93103
-49.816	0.86111	0.3913	0.86207
-49.815	0.86111	0.47826	0.86207
-49.814	0.88889	0.43478	0.86207
-49.813	0.88889	0.3913	0.93103
-49.812	0.88889	0.43478	0.89655
-49.811	0.88889	0.43478	0.93103
-49.81	0.86111	0.43478	0.93103
-49.809	0.83333	0.47826	0.86207
-49.808	0.83333	0.43478	0.93103
-49.807	0.83333	0.47826	0.96552
-49.806	0.80556	0.43478	0.93103
-49.805	0.80556	0.43478	0.96552
-49.804	0.77778	0.43478	0.93103
-49.803	0.77778	0.43478	0.86207
-49.802	0.77778	0.43478	0.93103
-49.801	0.77778	0.43478	0.93103
-49.8	0.80556	0.56522	0.86207
-49.799	0.80556	0.3913	0.93103
-49.798	0.86111	0.3913	0.93103
-49.797	0.83333	0.47826	0.89655
-49.796	0.83333	0.43478	0.86207
-49.795	0.86111	0.47826	0.89655
-49.794	0.88889	0.47826	0.86207
-49.793	0.88889	0.47826	0.93103
-49.792	0.86111	0.47826	0.89655
-49.791	0.86111	0.43478	1
-49.79	0.88889	0.43478	0.93103
-49.789	0.86111	0.47826	0.89655
-49.788	0.83333	0.43478	0.93103
-49.787	0.83333	0.47826	0.93103
-49.786	0.80556	0.43478	0.93103
-49.785	0.83333	0.43478	0.96552
-49.784	0.77778	0.43478	0.86207
-49.783	0.80556	0.47826	0.93103
-49.782	0.77778	0.47826	0.86207
-49.781	0.80556	0.3913	0.93103
-49.78	0.77778	0.43478	0.93103
-49.779	0.80556	0.43478	0.93103
-49.778	0.83333	0.43478	0.96552
-49.777	0.83333	0.47826	0.89655
-49.776	0.80556	0.43478	0.86207
-49.775	0.86111	0.43478	0.93103
-49.774	0.83333	0.43478	0.93103
-49.773	0.88889	0.43478	0.93103
-49.772	0.88889	0.43478	0.89655
-49.771	0.88889	0.43478	0.86207
-49.77	0.86111	0.43478	0.93103
-49.769	0.86111	0.43478	0.86207
-49.768	0.83333	0.43478	0.93103
-49.767	0.83333	0.43478	0.86207
-49.766	0.80556	0.43478	0.93103
-49.765	0.80556	0.43478	0.86207
-49.764	0.80556	0.43478	0.93103
-49.763	0.77778	0.47826	0.93103
-49.762	0.77778	0.47826	0.93103
-49.761	0.77778	0.43478	0.89655
-49.76	0.80556	0.52174	0.86207
-49.759	0.77778	0.43478	0.93103
-49.758	0.80556	0.43478	0.86207
-49.757	0.86111	0.43478	0.93103
-49.756	0.86111	0.47826	0.93103
-49.755	0.86111	0.3913	0.96552
-49.754	0.86111	0.43478	0.89655
-49.753	0.83333	0.43478	0.89655
-49.752	0.86111	0.47826	0.93103
-49.751	0.88889	0.43478	0.89655
-49.75	0.86111	0.3913	0.89655
-49.749	0.86111	0.3913	0.93103
-49.748	0.83333	0.3913	0.93103
-49.747	0.80556	0.3913	0.93103
-49.746	0.83333	0.3913	0.93103
-49.745	0.80556	0.3913	0.93103
-49.744	0.80556	0.3913	0.86207
-49.743	0.80556	0.43478	0.93103
-49.742	0.77778	0.43478	0.93103
-49.741	0.80556	0.52174	0.89655
-49.74	0.80556	0.43478	0.93103
-49.739	0.83333	0.47826	0.86207
-49.738	0.80556	0.43478	0.89655
-49.737	0.80556	0.3913	0.96552
-49.736	0.86111	0.47826	0.93103
-49.735	0.86111	0.43478	0.86207
-49.734	0.86111	0.43478	0.96552
-49.733	0.86111	0.47826	0.89655
-49.732	0.86111	0.43478	0.93103
-49.731	0.88889	0.43478	0.96552
-49.73	0.88889	0.43478	0.93103
-49.729	0.86111	0.43478	0.93103
-49.728	0.88889	0.43478	0.93103
-49.727	0.86111	0.43478	0.86207
-49.726	0.86111	0.47826	0.93103
-49.725	0.80556	0.43478	0.86207
-49.724	0.77778	0.43478	0.96552
-49.723	0.80556	0.43478	0.93103
-49.722	0.80556	0.43478	0.89655
-49.721	0.77778	0.43478	0.86207
-49.72	0.80556	0.3913	0.89655
-49.719	0.77778	0.47826	0.93103
-49.718	0.86111	0.43478	0.93103
-49.717	0.80556	0.43478	0.86207
-49.716	0.80556	0.43478	0.86207
-49.715	0.80556	0.47826	0.93103
-49.714	0.86111	0.43478	0.93103
-49.713	0.86111	0.43478	0.93103
-49.712	0.88889	0.43478	0.93103
-49.711	0.86111	0.47826	0.93103
-49.71	0.88889	0.47826	0.93103
-49.709	0.88889	0.43478	0.93103
-49.708	0.86111	0.43478	0.93103
-49.707	0.86111	0.43478	0.93103
-49.706	0.83333	0.47826	0.93103
-49.705	0.86111	0.47826	0.96552
-49.704	0.77778	0.43478	0.93103
-49.703	0.80556	0.47826	0.93103
-49.702	0.80556	0.43478	0.96552
-49.701	0.80556	0.43478	0.96552
-49.7	0.77778	0.43478	0.86207
-49.699	0.77778	0.43478	0.89655
-49.698	0.80556	0.47826	0.93103
-49.697	0.80556	0.43478	0.89655
-49.696	0.83333	0.34783	0.93103
-49.695	0.86111	0.3913	0.89655
-49.694	0.86111	0.43478	0.96552
-49.693	0.83333	0.43478	0.86207
-49.692	0.88889	0.3913	0.93103
-49.691	0.83333	0.43478	0.89655
-49.69	0.86111	0.43478	0.93103
-49.689	0.88889	0.47826	0.89655
-49.688	0.86111	0.43478	0.93103
-49.687	0.83333	0.43478	0.93103
-49.686	0.83333	0.43478	0.86207
-49.685	0.86111	0.47826	0.89655
-49.684	0.80556	0.47826	0.93103
-49.683	0.83333	0.47826	0.93103
-49.682	0.77778	0.43478	0.93103
-49.681	0.75	0.47826	0.86207
-49.68	0.77778	0.43478	0.93103
-49.679	0.80556	0.43478	0.93103
-49.678	0.77778	0.43478	0.93103
-49.677	0.83333	0.43478	0.93103
-49.676	0.83333	0.47826	0.86207
-49.675	0.77778	0.43478	0.89655
-49.674	0.83333	0.52174	0.93103
-49.673	0.86111	0.47826	0.93103
-49.672	0.86111	0.43478	0.93103
-49.671	0.86111	0.47826	0.86207
-49.67	0.86111	0.43478	0.96552
-49.669	0.88889	0.3913	0.93103
-49.668	0.86111	0.43478	0.86207
-49.667	0.86111	0.43478	0.86207
-49.666	0.86111	0.43478	0.86207
-49.665	0.83333	0.43478	0.93103
-49.664	0.83333	0.43478	0.86207
-49.663	0.80556	0.43478	0.93103
-49.662	0.83333	0.43478	0.86207
-49.661	0.77778	0.34783	0.93103
-49.66	0.80556	0.52174	0.86207
-49.659	0.77778	0.3913	0.96552
-49.658	0.77778	0.43478	0.93103
-49.657	0.77778	0.43478	0.93103
-49.656	0.80556	0.43478	0.93103
-49.655	0.83333	0.43478	0.93103
-49.654	0.83333	0.43478	0.93103
-49.653	0.83333	0.3913	0.93103
-49.652	0.86111	0.43478	0.86207
-49.651	0.86111	0.47826	0.93103
-49.65	0.86111	0.43478	0.93103
-49.649	0.86111	0.3913	0.96552
-49.648	0.88889	0.43478	0.89655
-49.647	0.88889	0.43478	0.86207
-49.646	0.88889	0.43478	0.93103
-49.645	0.83333	0.43478	0.93103
-49.644	0.86111	0.43478	0.86207
-49.643	0.80556	0.47826	0.93103
-49.642	0.80556	0.3913	0.93103
-49.641	0.77778	0.43478	0.89655
-49.64	0.80556	0.47826	0.93103
-49.639	0.80556	0.43478	0.93103
-49.638	0.77778	0.3913	0.93103
-49.637	0.77778	0.43478	0.93103
-49.636	0.80556	0.43478	0.93103
-49.635	0.80556	0.43478	0.93103
-49.634	0.80556	0.43478	0.93103
-49.633	0.83333	0.43478	0.86207
-49.632	0.80556	0.47826	0.89655
-49.631	0.88889	0.43478	0.93103
-49.63	0.86111	0.43478	0.89655
-49.629	0.88889	0.43478	0.93103
-49.628	0.88889	0.47826	0.96552
-49.627	0.88889	0.43478	0.93103
-49.626	0.88889	0.47826	0.89655
-49.625	0.88889	0.47826	0.93103
-49.624	0.86111	0.3913	0.89655
-49.623	0.83333	0.43478	0.93103
-49.622	0.80556	0.47826	0.93103
-49.621	0.80556	0.47826	0.93103
-49.62	0.80556	0.43478	0.93103
-49.619	0.83333	0.52174	0.93103
-49.618	0.75	0.43478	0.93103
-49.617	0.77778	0.47826	0.93103
-49.616	0.77778	0.47826	0.93103
-49.615	0.83333	0.47826	0.89655
-49.614	0.83333	0.3913	0.93103
-49.613	0.80556	0.47826	0.89655
-49.612	0.86111	0.3913	0.93103
-49.611	0.86111	0.43478	0.86207
-49.61	0.86111	0.43478	0.93103
-49.609	0.86111	0.47826	0.89655
-49.608	0.91667	0.47826	0.96552
-49.607	0.86111	0.43478	0.89655
-49.606	0.86111	0.43478	0.93103
-49.605	0.88889	0.43478	0.93103
-49.604	0.88889	0.43478	0.93103
-49.603	0.88889	0.3913	0.86207
-49.602	0.86111	0.47826	0.93103
-49.601	0.80556	0.47826	0.86207
-49.6	0.77778	0.43478	0.96552
-49.599	0.83333	0.43478	0.93103
-49.598	0.80556	0.43478	0.93103
-49.597	0.77778	0.43478	0.93103
-49.596	0.75	0.43478	0.96552
-49.595	0.77778	0.47826	0.93103
-49.594	0.75	0.43478	0.89655
-49.593	0.83333	0.43478	0.93103
-49.592	0.83333	0.47826	0.89655
-49.591	0.86111	0.47826	0.93103
-49.59	0.83333	0.47826	0.89655
-49.589	0.86111	0.43478	0.96552
-49.588	0.86111	0.43478	0.93103
-49.587	0.88889	0.43478	0.89655
-49.586	0.86111	0.47826	0.93103
-49.585	0.86111	0.47826	0.93103
-49.584	0.86111	0.43478	0.93103
-49.583	0.88889	0.43478	0.93103
-49.582	0.86111	0.43478	0.86207
-49.581	0.83333	0.47826	0.89655
-49.58	0.80556	0.3913	0.89655
-49.579	0.80556	0.43478	0.86207
-49.578	0.77778	0.3913	0.93103
-49.577	0.77778	0.43478	0.89655
-49.576	0.75	0.43478	0.96552
-49.575	0.80556	0.43478	0.96552
-49.574	0.77778	0.43478	0.93103
-49.573	0.83333	0.43478	0.93103
-49.572	0.80556	0.43478	0.93103
-49.571	0.83333	0.47826	0.86207
-49.57	0.86111	0.47826	0.93103
-49.569	0.83333	0.43478	0.93103
-49.568	0.88889	0.43478	0.93103
-49.567	0.86111	0.43478	0.96552
-49.566	0.86111	0.43478	0.96552
-49.565	0.88889	0.47826	0.93103
-49.564	0.86111	0.47826	0.89655
-49.563	0.86111	0.43478	0.93103
-49.562	0.86111	0.43478	0.93103
-49.561	0.83333	0.43478	0.93103
-49.56	0.80556	0.43478	0.93103
-49.559	0.83333	0.43478	0.96552
-49.558	0.77778	0.43478	0.89655
-49.557	0.75	0.43478	0.86207
-49.556	0.77778	0.43478	0.93103
-49.555	0.80556	0.43478	0.93103
-49.554	0.83333	0.43478	0.89655
-49.553	0.77778	0.47826	0.96552
-49.552	0.77778	0.43478	0.93103
-49.551	0.83333	0.43478	0.93103
-49.55	0.83333	0.43478	0.93103
-49.549	0.83333	0.47826	0.86207
-49.548	0.88889	0.47826	0.86207
-49.547	0.88889	0.43478	0.86207
-49.546	0.88889	0.43478	0.89655
-49.545	0.88889	0.47826	0.89655
-49.544	0.88889	0.43478	0.93103
-49.543	0.88889	0.3913	0.93103
-49.542	0.86111	0.47826	0.93103
-49.541	0.86111	0.43478	0.93103
-49.54	0.83333	0.43478	0.89655
-49.539	0.86111	0.43478	0.93103
-49.538	0.80556	0.43478	0.93103
-49.537	0.80556	0.47826	0.89655
-49.536	0.77778	0.47826	0.96552
-49.535	0.80556	0.34783	0.86207
-49.534	0.80556	0.43478	0.96552
-49.533	0.77778	0.43478	0.93103
-49.532	0.80556	0.43478	0.93103
-49.531	0.83333	0.47826	0.93103
-49.53	0.80556	0.47826	0.89655
-49.529	0.86111	0.47826	0.96552
-49.528	0.86111	0.43478	0.93103
-49.527	0.88889	0.43478	0.93103
-49.526	0.88889	0.47826	0.89655
-49.525	0.86111	0.47826	0.93103
-49.524	0.88889	0.47826	0.89655
-49.523	0.86111	0.43478	0.93103
-49.522	0.86111	0.43478	0.86207
-49.521	0.83333	0.47826	0.93103
-49.52	0.83333	0.43478	0.86207
-49.519	0.80556	0.43478	0.93103
-49.518	0.80556	0.47826	0.89655
-49.517	0.77778	0.43478	0.89655
-49.516	0.77778	0.43478	0.89655
-49.515	0.77778	0.43478	0.86207
-49.514	0.77778	0.47826	0.96552
-49.513	0.77778	0.47826	0.96552
-49.512	0.77778	0.43478	0.93103
-49.511	0.80556	0.47826	0.86207
-49.51	0.80556	0.43478	0.93103
-49.509	0.80556	0.47826	0.86207
-49.508	0.83333	0.47826	0.86207
-49.507	0.86111	0.43478	0.93103
-49.506	0.86111	0.47826	0.89655
-49.505	0.88889	0.43478	0.86207
-49.504	0.83333	0.47826	0.93103
-49.503	0.88889	0.43478	0.89655
-49.502	0.88889	0.47826	0.89655
-49.501	0.86111	0.43478	0.93103
-49.5	0.80556	0.43478	0.96552
-49.499	0.83333	0.47826	0.96552
-49.498	0.83333	0.43478	0.93103
-49.497	0.80556	0.3913	0.96552
-49.496	0.77778	0.43478	0.86207
-49.495	0.75	0.43478	0.93103
-49.494	0.77778	0.43478	0.93103
-49.493	0.80556	0.43478	0.93103
-49.492	0.77778	0.43478	0.93103
-49.491	0.80556	0.47826	0.96552
-49.49	0.77778	0.47826	0.86207
-49.489	0.83333	0.3913	0.93103
-49.488	0.83333	0.43478	0.93103
-49.487	0.86111	0.43478	0.89655
-49.486	0.88889	0.43478	0.86207
-49.485	0.88889	0.43478	0.93103
-49.484	0.86111	0.43478	0.93103
-49.483	0.86111	0.43478	0.93103
-49.482	0.86111	0.43478	0.86207
-49.481	0.88889	0.43478	0.86207
-49.48	0.86111	0.43478	0.93103
-49.479	0.86111	0.43478	0.89655
-49.478	0.80556	0.43478	0.86207
-49.477	0.83333	0.47826	0.93103
-49.476	0.80556	0.43478	0.93103
-49.475	0.77778	0.47826	0.89655
-49.474	0.80556	0.43478	0.89655
-49.473	0.77778	0.43478	0.93103
-49.472	0.77778	0.43478	0.89655
-49.471	0.80556	0.43478	0.93103
-49.47	0.80556	0.43478	0.86207
-49.469	0.80556	0.43478	0.93103
-49.468	0.83333	0.47826	0.89655
-49.467	0.86111	0.43478	0.93103
-49.466	0.86111	0.47826	0.93103
-49.465	0.86111	0.43478	0.96552
-49.464	0.88889	0.43478	0.93103
-49.463	0.86111	0.43478	0.93103
-49.462	0.86111	0.43478	0.93103
-49.461	0.86111	0.47826	0.93103
-49.46	0.88889	0.52174	0.89655
-49.459	0.88889	0.43478	0.93103
-49.458	0.83333	0.47826	0.93103
-49.457	0.80556	0.43478	0.93103
-49.456	0.83333	0.43478	0.89655
-49.455	0.77778	0.43478	0.89655
-49.454	0.77778	0.43478	0.93103
-49.453	0.77778	0.43478	0.93103
-49.452	0.77778	0.47826	0.93103
-49.451	0.77778	0.3913	0.93103
-49.45	0.80556	0.52174	0.93103
-49.449	0.77778	0.47826	0.93103
-49.448	0.80556	0.3913	0.93103
-49.447	0.83333	0.43478	0.86207
-49.446	0.86111	0.43478	0.93103
-49.445	0.86111	0.47826	0.93103
-49.444	0.88889	0.43478	0.93103
-49.443	0.83333	0.47826	0.86207
-49.442	0.86111	0.43478	0.96552
-49.441	0.83333	0.43478	0.93103
-49.44	0.83333	0.43478	0.93103
-49.439	0.88889	0.47826	0.96552
-49.438	0.86111	0.43478	0.93103
-49.437	0.83333	0.47826	0.93103
-49.436	0.83333	0.43478	0.93103
-49.435	0.83333	0.43478	0.86207
-49.434	0.80556	0.3913	0.93103
-49.433	0.77778	0.43478	0.89655
-49.432	0.77778	0.47826	0.89655
-49.431	0.77778	0.3913	0.93103
-49.43	0.83333	0.47826	0.93103
-49.429	0.83333	0.43478	0.89655
-49.428	0.80556	0.47826	0.96552
-49.427	0.86111	0.43478	0.96552
-49.426	0.86111	0.43478	0.89655
-49.425	0.83333	0.43478	0.89655
-49.424	0.86111	0.47826	0.93103
-49.423	0.86111	0.43478	0.93103
-49.422	0.88889	0.47826	0.93103
-49.421	0.88889	0.47826	0.86207
-49.42	0.86111	0.43478	0.86207
-49.419	0.86111	0.43478	0.93103
-49.418	0.86111	0.43478	0.93103
-49.417	0.86111	0.47826	0.96552
-49.416	0.77778	0.43478	0.86207
-49.415	0.80556	0.43478	0.93103
-49.414	0.83333	0.47826	0.89655
-49.413	0.80556	0.47826	0.93103
-49.412	0.75	0.43478	0.93103
-49.411	0.77778	0.43478	0.93103
-49.41	0.77778	0.43478	0.93103
-49.409	0.77778	0.3913	0.93103
-49.408	0.80556	0.43478	0.96552
-49.407	0.80556	0.43478	0.93103
-49.406	0.86111	0.47826	0.93103
-49.405	0.83333	0.47826	0.93103
-49.404	0.86111	0.47826	0.93103
-49.403	0.86111	0.3913	0.93103
-49.402	0.86111	0.47826	0.96552
-49.401	0.88889	0.43478	0.86207
-49.4	0.86111	0.43478	0.93103
-49.399	0.83333	0.43478	0.86207
-49.398	0.86111	0.47826	0.96552
-49.397	0.88889	0.47826	0.89655
-49.396	0.83333	0.43478	0.89655
-49.395	0.83333	0.43478	0.93103
-49.394	0.83333	0.47826	0.93103
-49.393	0.77778	0.43478	0.93103
-49.392	0.80556	0.43478	0.86207
-49.391	0.77778	0.43478	0.96552
-49.39	0.77778	0.3913	0.93103
-49.389	0.80556	0.43478	0.93103
-49.388	0.80556	0.3913	0.93103
-49.387	0.80556	0.47826	0.93103
-49.386	0.83333	0.47826	0.93103
-49.385	0.86111	0.47826	0.93103
-49.384	0.83333	0.43478	0.93103
-49.383	0.88889	0.47826	0.93103
-49.382	0.86111	0.47826	0.93103
-49.381	0.86111	0.47826	0.93103
-49.38	0.86111	0.43478	0.86207
-49.379	0.86111	0.43478	0.93103
-49.378	0.88889	0.43478	0.93103
-49.377	0.88889	0.43478	0.93103
-49.376	0.86111	0.47826	0.93103
-49.375	0.88889	0.3913	0.93103
-49.374	0.80556	0.43478	0.93103
-49.373	0.83333	0.47826	0.93103
-49.372	0.77778	0.3913	0.89655
-49.371	0.80556	0.47826	0.86207
-49.37	0.80556	0.43478	0.86207
-49.369	0.80556	0.43478	0.93103
-49.368	0.80556	0.47826	0.93103
-49.367	0.80556	0.43478	0.86207
-49.366	0.83333	0.43478	0.86207
-49.365	0.83333	0.43478	0.93103
-49.364	0.83333	0.3913	0.89655
-49.363	0.86111	0.43478	0.93103
-49.362	0.88889	0.43478	0.96552
-49.361	0.86111	0.43478	0.93103
-49.36	0.88889	0.43478	0.89655
-49.359	0.86111	0.47826	0.86207
-49.358	0.83333	0.43478	0.93103
-49.357	0.83333	0.43478	0.86207
-49.356	0.83333	0.43478	0.86207
-49.355	0.86111	0.43478	0.93103
-49.354	0.80556	0.43478	0.93103
-49.353	0.77778	0.47826	0.89655
-49.352	0.80556	0.43478	0.86207
-49.351	0.75	0.43478	0.93103
-49.35	0.80556	0.47826	0.86207
-49.349	0.77778	0.43478	0.93103
-49.348	0.80556	0.3913	0.96552
-49.347	0.80556	0.43478	0.89655
-49.346	0.80556	0.43478	0.93103
-49.345	0.77778	0.43478	0.93103
-49.344	0.83333	0.47826	0.93103
-49.343	0.86111	0.43478	0.93103
-49.342	0.86111	0.47826	0.93103
-49.341	0.86111	0.43478	0.93103
-49.34	0.86111	0.47826	0.96552
-49.339	0.88889	0.43478	0.86207
-49.338	0.86111	0.43478	0.96552
-49.337	0.86111	0.47826	0.96552
-49.336	0.88889	0.43478	0.93103
-49.335	0.86111	0.43478	0.93103
-49.334	0.83333	0.43478	0.93103
-49.333	0.83333	0.43478	0.89655
-49.332	0.83333	0.43478	0.93103
-49.331	0.83333	0.43478	0.96552
-49.33	0.77778	0.43478	0.93103
-49.329	0.77778	0.43478	0.93103
-49.328	0.77778	0.47826	0.93103
-49.327	0.83333	0.43478	0.93103
-49.326	0.77778	0.43478	0.89655
-49.325	0.77778	0.47826	0.96552
-49.324	0.83333	0.47826	0.93103
-49.323	0.83333	0.47826	0.86207
-49.322	0.86111	0.3913	0.89655
-49.321	0.83333	0.43478	0.96552
-49.32	0.88889	0.47826	0.93103
-49.319	0.83333	0.43478	0.89655
-49.318	0.88889	0.47826	0.86207
-49.317	0.86111	0.43478	0.93103
-49.316	0.86111	0.47826	0.93103
-49.315	0.83333	0.43478	0.89655
-49.314	0.86111	0.3913	0.93103
-49.313	0.80556	0.43478	0.93103
-49.312	0.83333	0.3913	0.86207
-49.311	0.77778	0.43478	0.89655
-49.31	0.80556	0.43478	0.93103
-49.309	0.77778	0.43478	0.93103
-49.308	0.80556	0.43478	0.93103
-49.307	0.80556	0.47826	0.89655
-49.306	0.80556	0.43478	0.86207
-49.305	0.80556	0.3913	0.96552
-49.304	0.77778	0.47826	0.93103
-49.303	0.86111	0.43478	0.86207
-49.302	0.86111	0.47826	0.89655
-49.301	0.88889	0.47826	0.96552
-49.3	0.88889	0.47826	0.93103
-49.299	0.86111	0.43478	0.93103
-49.298	0.88889	0.47826	0.93103
-49.297	0.88889	0.43478	0.86207
-49.296	0.88889	0.43478	0.93103
-49.295	0.88889	0.43478	0.93103
-49.294	0.86111	0.47826	0.93103
-49.293	0.83333	0.43478	0.93103
-49.292	0.80556	0.43478	0.89655
-49.291	0.83333	0.3913	0.93103
-49.29	0.83333	0.43478	0.89655
-49.289	0.77778	0.43478	0.89655
-49.288	0.77778	0.47826	0.86207
-49.287	0.80556	0.47826	0.89655
-49.286	0.83333	0.43478	0.93103
-49.285	0.80556	0.3913	0.86207
-49.284	0.83333	0.3913	0.93103
-49.283	0.83333	0.43478	0.86207
-49.282	0.83333	0.47826	0.93103
-49.281	0.83333	0.43478	0.86207
-49.28	0.86111	0.43478	0.89655
-49.279	0.86111	0.43478	0.93103
-49.278	0.86111	0.3913	0.96552
-49.277	0.86111	0.47826	0.93103
-49.276	0.86111	0.43478	0.93103
-49.275	0.86111	0.43478	0.93103
-49.274	0.83333	0.3913	0.93103
-49.273	0.83333	0.43478	0.89655
-49.272	0.83333	0.3913	0.93103
-49.271	0.77778	0.43478	0.89655
-49.27	0.83333	0.43478	0.89655
-49.269	0.80556	0.43478	0.86207
-49.268	0.80556	0.43478	0.86207
-49.267	0.80556	0.43478	0.93103
-49.266	0.75	0.3913	0.93103
-49.265	0.83333	0.43478	0.86207
-49.264	0.83333	0.43478	0.96552
-49.263	0.86111	0.43478	0.86207
-49.262	0.80556	0.47826	0.93103
-49.261	0.83333	0.43478	0.89655
-49.26	0.83333	0.47826	0.86207
-49.259	0.88889	0.43478	0.93103
-49.258	0.86111	0.3913	0.93103
-49.257	0.88889	0.47826	0.93103
-49.256	0.83333	0.47826	0.93103
-49.255	0.86111	0.47826	0.86207
-49.254	0.83333	0.43478	0.93103
-49.253	0.86111	0.47826	0.86207
-49.252	0.83333	0.47826	0.93103
-49.251	0.86111	0.43478	0.89655
-49.25	0.80556	0.47826	0.86207
-49.249	0.83333	0.43478	0.89655
-49.248	0.83333	0.3913	0.93103
-49.247	0.80556	0.43478	0.93103
-49.246	0.77778	0.43478	0.93103
-49.245	0.80556	0.43478	0.93103
-49.244	0.83333	0.43478	0.96552
-49.243	0.77778	0.43478	0.93103
-49.242	0.80556	0.43478	0.93103
-49.241	0.83333	0.43478	0.93103
-49.24	0.86111	0.43478	0.93103
-49.239	0.88889	0.47826	0.96552
-49.238	0.83333	0.47826	0.93103
-49.237	0.86111	0.43478	0.86207
-49.236	0.86111	0.47826	0.93103
-49.235	0.88889	0.47826	0.93103
-49.234	0.86111	0.43478	0.93103
-49.233	0.83333	0.47826	0.89655
-49.232	0.86111	0.47826	0.86207
-49.231	0.83333	0.43478	0.96552
-49.23	0.83333	0.47826	0.96552
-49.229	0.83333	0.43478	0.93103
-49.228	0.80556	0.43478	0.93103
-49.227	0.77778	0.43478	0.86207
-49.226	0.75	0.43478	0.86207
-49.225	0.80556	0.43478	0.89655
-49.224	0.77778	0.47826	0.86207
-49.223	0.77778	0.43478	0.89655
-49.222	0.80556	0.43478	0.93103
-49.221	0.80556	0.43478	0.93103
-49.22	0.83333	0.43478	0.93103
-49.219	0.88889	0.43478	0.89655
-49.218	0.86111	0.43478	0.96552
-49.217	0.83333	0.3913	0.93103
-49.216	0.88889	0.47826	0.93103
-49.215	0.86111	0.43478	0.93103
-49.214	0.88889	0.43478	0.93103
-49.213	0.86111	0.43478	0.93103
-49.212	0.83333	0.43478	0.93103
-49.211	0.80556	0.43478	0.86207
-49.21	0.83333	0.43478	0.93103
-49.209	0.80556	0.3913	0.93103
-49.208	0.80556	0.47826	0.93103
-49.207	0.77778	0.43478	0.93103
-49.206	0.77778	0.43478	0.93103
-49.205	0.77778	0.43478	0.93103
-49.204	0.77778	0.3913	0.93103
-49.203	0.80556	0.47826	0.96552
-49.202	0.77778	0.43478	0.86207
-49.201	0.83333	0.47826	0.93103
-49.2	0.80556	0.43478	0.93103
-49.199	0.83333	0.43478	0.89655
-49.198	0.86111	0.43478	0.86207
-49.197	0.86111	0.43478	0.93103
-49.196	0.88889	0.43478	0.86207
-49.195	0.88889	0.52174	0.96552
-49.194	0.86111	0.43478	0.93103
-49.193	0.88889	0.43478	0.89655
-49.192	0.83333	0.47826	0.93103
-49.191	0.80556	0.47826	0.86207
-49.19	0.80556	0.47826	0.93103
-49.189	0.77778	0.47826	0.96552
-49.188	0.83333	0.43478	0.89655
-49.187	0.80556	0.47826	0.93103
-49.186	0.80556	0.43478	0.93103
-49.185	0.75	0.43478	0.93103
-49.184	0.77778	0.47826	0.93103
-49.183	0.83333	0.43478	0.93103
-49.182	0.83333	0.43478	0.89655
-49.181	0.83333	0.43478	0.89655
-49.18	0.83333	0.43478	0.93103
-49.179	0.83333	0.47826	0.86207
-49.178	0.86111	0.47826	0.89655
-49.177	0.86111	0.47826	0.93103
-49.176	0.80556	0.43478	0.96552
-49.175	0.86111	0.43478	0.93103
-49.174	0.86111	0.43478	0.93103
-49.173	0.86111	0.47826	0.93103
-49.172	0.86111	0.43478	0.96552
-49.171	0.86111	0.43478	0.93103
-49.17	0.86111	0.47826	0.93103
-49.169	0.83333	0.43478	0.96552
-49.168	0.80556	0.43478	0.86207
-49.167	0.83333	0.43478	0.86207
-49.166	0.77778	0.43478	0.93103
-49.165	0.80556	0.47826	0.93103
-49.164	0.80556	0.43478	0.93103
-49.163	0.83333	0.43478	0.89655
-49.162	0.80556	0.43478	0.93103
-49.161	0.77778	0.3913	0.96552
-49.16	0.86111	0.47826	0.96552
-49.159	0.83333	0.43478	0.93103
-49.158	0.86111	0.43478	0.96552
-49.157	0.86111	0.47826	0.93103
-49.156	0.86111	0.52174	0.93103
-49.155	0.83333	0.43478	0.93103
-49.154	0.86111	0.43478	0.86207
-49.153	0.86111	0.47826	0.93103
-49.152	0.86111	0.47826	0.96552
-49.151	0.80556	0.47826	0.93103
-49.15	0.86111	0.43478	0.93103
-49.149	0.83333	0.47826	0.96552
-49.148	0.83333	0.43478	0.93103
-49.147	0.80556	0.47826	0.89655
-49.146	0.80556	0.43478	0.93103
-49.145	0.83333	0.47826	0.89655
-49.144	0.80556	0.47826	0.89655
-49.143	0.77778	0.47826	0.89655
-49.142	0.80556	0.3913	0.93103
-49.141	0.83333	0.47826	0.96552
-49.14	0.83333	0.3913	0.93103
-49.139	0.86111	0.43478	0.96552
-49.138	0.77778	0.43478	0.96552
-49.137	0.83333	0.47826	0.89655
-49.136	0.86111	0.47826	0.93103
-49.135	0.86111	0.43478	0.93103
-49.134	0.86111	0.43478	0.86207
-49.133	0.83333	0.43478	0.93103
-49.132	0.88889	0.3913	0.93103
-49.131	0.86111	0.47826	0.93103
-49.13	0.83333	0.43478	0.89655
-49.129	0.88889	0.47826	0.89655
-49.128	0.83333	0.43478	0.96552
-49.127	0.77778	0.3913	0.89655
-49.126	0.75	0.43478	0.93103
-49.125	0.77778	0.47826	0.93103
-49.124	0.80556	0.43478	0.96552
-49.123	0.77778	0.47826	0.93103
-49.122	0.77778	0.43478	0.93103
-49.121	0.80556	0.47826	0.96552
-49.12	0.77778	0.43478	0.93103
-49.119	0.83333	0.43478	0.93103
-49.118	0.83333	0.3913	0.89655
-49.117	0.83333	0.43478	0.93103
-49.116	0.88889	0.47826	0.89655
-49.115	0.83333	0.43478	0.93103
-49.114	0.86111	0.43478	0.96552
-49.113	0.83333	0.47826	0.93103
-49.112	0.86111	0.47826	0.93103
-49.111	0.86111	0.3913	0.93103
-49.11	0.86111	0.47826	0.86207
-49.109	0.83333	0.43478	0.93103
-49.108	0.83333	0.47826	0.89655
-49.107	0.80556	0.47826	0.93103
-49.106	0.83333	0.47826	0.93103
-49.105	0.80556	0.3913	0.89655
-49.104	0.83333	0.3913	0.93103
-49.103	0.77778	0.47826	0.96552
-49.102	0.83333	0.47826	0.93103
-49.101	0.83333	0.43478	0.86207
-49.1	0.80556	0.47826	0.86207
-49.099	0.77778	0.43478	0.93103
-49.098	0.86111	0.43478	0.89655
-49.097	0.83333	0.43478	0.96552
-49.096	0.86111	0.43478	0.93103
-49.095	0.86111	0.43478	0.86207
-49.094	0.86111	0.43478	0.86207
-49.093	0.86111	0.47826	0.96552
-49.092	0.86111	0.43478	0.93103
-49.091	0.86111	0.43478	0.93103
-49.09	0.83333	0.43478	0.93103
-49.089	0.86111	0.43478	0.86207
-49.088	0.86111	0.43478	0.93103
-49.087	0.83333	0.43478	0.86207
-49.086	0.83333	0.43478	0.89655
-49.085	0.80556	0.43478	0.93103
-49.084	0.77778	0.43478	0.93103
-49.083	0.80556	0.43478	0.96552
-49.082	0.80556	0.47826	0.93103
-49.081	0.77778	0.43478	0.93103
-49.08	0.75	0.3913	0.86207
-49.079	0.86111	0.47826	0.93103
-49.078	0.77778	0.47826	0.93103
-49.077	0.83333	0.43478	0.86207
-49.076	0.83333	0.43478	0.93103
-49.075	0.86111	0.47826	0.96552
-49.074	0.80556	0.43478	0.93103
-49.073	0.86111	0.47826	0.89655
-49.072	0.86111	0.47826	0.93103
-49.071	0.86111	0.47826	0.96552
-49.07	0.83333	0.3913	0.89655
-49.069	0.80556	0.43478	0.93103
-49.068	0.86111	0.43478	0.96552
-49.067	0.80556	0.3913	0.93103
-49.066	0.83333	0.43478	0.93103
-49.065	0.83333	0.3913	0.93103
-49.064	0.80556	0.3913	0.93103
-49.063	0.80556	0.43478	0.93103
-49.062	0.80556	0.47826	0.96552
-49.061	0.77778	0.43478	0.96552
-49.06	0.80556	0.47826	0.93103
-49.059	0.80556	0.43478	0.93103
-49.058	0.83333	0.43478	0.89655
-49.057	0.80556	0.43478	0.93103
-49.056	0.83333	0.47826	0.86207
-49.055	0.83333	0.47826	0.93103
-49.054	0.83333	0.43478	0.93103
-49.053	0.86111	0.47826	0.93103
-49.052	0.83333	0.47826	0.93103
-49.051	0.86111	0.3913	0.86207
-49.05	0.83333	0.43478	0.89655
-49.049	0.83333	0.43478	0.89655
-49.048	0.83333	0.43478	0.93103
-49.047	0.80556	0.43478	0.93103
-49.046	0.83333	0.43478	0.93103
-49.045	0.80556	0.43478	0.86207
-49.044	0.80556	0.43478	0.93103
-49.043	0.80556	0.43478	0.89655
-49.042	0.83333	0.43478	0.93103
-49.041	0.80556	0.47826	0.93103
-49.04	0.80556	0.47826	0.93103
-49.039	0.80556	0.43478	0.93103
-49.038	0.83333	0.47826	0.93103
-49.037	0.83333	0.43478	0.93103
-49.036	0.83333	0.43478	0.93103
-49.035	0.86111	0.47826	0.86207
-49.034	0.83333	0.43478	0.93103
-49.033	0.83333	0.43478	0.86207
-49.032	0.86111	0.43478	0.93103
-49.031	0.83333	0.43478	0.89655
-49.03	0.80556	0.47826	0.93103
-49.029	0.86111	0.43478	0.96552
-49.028	0.86111	0.3913	0.89655
-49.027	0.83333	0.43478	0.93103
-49.026	0.86111	0.43478	0.93103
-49.025	0.83333	0.3913	0.93103
-49.024	0.80556	0.47826	0.96552
-49.023	0.80556	0.43478	0.93103
-49.022	0.83333	0.43478	0.89655
-49.021	0.80556	0.3913	0.93103
-49.02	0.83333	0.43478	0.93103
-49.019	0.77778	0.43478	0.93103
-49.018	0.83333	0.43478	0.86207
-49.017	0.77778	0.43478	0.86207
-49.016	0.83333	0.43478	0.86207
-49.015	0.83333	0.47826	0.93103
-49.014	0.83333	0.43478	0.93103
-49.013	0.86111	0.47826	0.86207
-49.012	0.86111	0.43478	0.89655
-49.011	0.88889	0.43478	0.86207
-49.01	0.86111	0.47826	0.93103
-49.009	0.86111	0.43478	0.93103
-49.008	0.86111	0.47826	0.93103
-49.007	0.86111	0.43478	0.89655
-49.006	0.83333	0.43478	0.86207
-49.005	0.83333	0.43478	0.93103
-49.004	0.83333	0.43478	0.93103
-49.003	0.83333	0.43478	0.93103
-49.002	0.80556	0.43478	0.96552
-49.001	0.83333	0.3913	0.86207
-49	0.80556	0.43478	0.93103
-48.999	0.80556	0.47826	0.93103
-48.998	0.83333	0.43478	0.93103
-48.997	0.80556	0.43478	0.89655
-48.996	0.83333	0.3913	0.93103
-48.995	0.83333	0.3913	0.89655
-48.994	0.83333	0.3913	0.86207
-48.993	0.80556	0.43478	0.93103
-48.992	0.86111	0.47826	0.93103
-48.991	0.83333	0.43478	0.86207
-48.99	0.83333	0.3913	0.89655
-48.989	0.86111	0.43478	0.93103
-48.988	0.86111	0.43478	0.89655
-48.987	0.83333	0.43478	0.86207
-48.986	0.83333	0.43478	0.93103
-48.985	0.83333	0.43478	0.86207
-48.984	0.77778	0.43478	0.93103
-48.983	0.77778	0.43478	0.96552
-48.982	0.83333	0.43478	0.89655
-48.981	0.80556	0.43478	0.93103
-48.98	0.83333	0.3913	0.93103
-48.979	0.80556	0.43478	0.96552
-48.978	0.80556	0.43478	0.93103
-48.977	0.80556	0.3913	0.89655
-48.976	0.83333	0.43478	0.89655
-48.975	0.83333	0.43478	0.93103
-48.974	0.86111	0.47826	0.93103
-48.973	0.86111	0.43478	0.93103
-48.972	0.86111	0.43478	0.86207
-48.971	0.88889	0.47826	0.93103
-48.97	0.86111	0.43478	0.93103
-48.969	0.86111	0.43478	0.89655
-48.968	0.83333	0.43478	0.86207
-48.967	0.86111	0.47826	0.86207
-48.966	0.86111	0.47826	0.96552
-48.965	0.86111	0.43478	0.89655
-48.964	0.83333	0.43478	0.93103
-48.963	0.86111	0.47826	0.89655
-48.962	0.86111	0.43478	0.86207
-48.961	0.83333	0.47826	0.93103
-48.96	0.83333	0.47826	0.86207
-48.959	0.80556	0.43478	0.93103
-48.958	0.83333	0.43478	0.93103
-48.957	0.80556	0.43478	0.96552
-48.956	0.80556	0.43478	0.93103
-48.955	0.80556	0.43478	0.86207
-48.954	0.83333	0.43478	0.93103
-48.953	0.83333	0.47826	0.93103
-48.952	0.86111	0.43478	0.93103
-48.951	0.83333	0.43478	0.86207
-48.95	0.86111	0.43478	0.93103
-48.949	0.86111	0.43478	0.93103
-48.948	0.88889	0.47826	0.86207
-48.947	0.83333	0.3913	0.93103
-48.946	0.86111	0.3913	0.93103
-48.945	0.83333	0.47826	0.93103
-48.944	0.83333	0.43478	0.89655
-48.943	0.83333	0.47826	0.89655
-48.942	0.83333	0.43478	0.89655
-48.941	0.86111	0.43478	0.89655
-48.94	0.83333	0.52174	0.96552
-48.939	0.83333	0.43478	0.93103
-48.938	0.77778	0.3913	0.86207
-48.937	0.80556	0.43478	0.89655
-48.936	0.80556	0.3913	0.93103
-48.935	0.83333	0.43478	0.93103
-48.934	0.83333	0.43478	0.93103
-48.933	0.86111	0.43478	0.89655
-48.932	0.83333	0.43478	0.96552
-48.931	0.83333	0.47826	0.93103
-48.93	0.86111	0.47826	0.86207
-48.929	0.83333	0.43478	0.89655
-48.928	0.86111	0.43478	0.93103
-48.927	0.80556	0.47826	0.96552
-48.926	0.83333	0.43478	0.93103
-48.925	0.83333	0.43478	0.93103
-48.924	0.86111	0.43478	0.93103
-48.923	0.83333	0.43478	0.93103
-48.922	0.83333	0.43478	0.93103
-48.921	0.80556	0.43478	0.93103
-48.92	0.86111	0.43478	0.89655
-48.919	0.77778	0.43478	0.93103
-48.918	0.83333	0.43478	0.93103
-48.917	0.83333	0.43478	0.93103
-48.916	0.80556	0.47826	0.89655
-48.915	0.86111	0.47826	0.89655
-48.914	0.83333	0.47826	0.93103
-48.913	0.83333	0.43478	0.93103
-48.912	0.83333	0.43478	0.93103
-48.911	0.80556	0.43478	0.86207
-48.91	0.86111	0.43478	0.86207
-48.909	0.83333	0.47826	0.86207
-48.908	0.88889	0.47826	0.89655
-48.907	0.88889	0.47826	0.93103
-48.906	0.88889	0.47826	0.96552
-48.905	0.86111	0.47826	0.93103
-48.904	0.83333	0.43478	0.96552
-48.903	0.80556	0.43478	0.93103
-48.902	0.83333	0.43478	0.93103
-48.901	0.83333	0.43478	0.96552
-48.9	0.80556	0.43478	0.93103
-48.899	0.80556	0.47826	0.96552
-48.898	0.80556	0.47826	0.93103
-48.897	0.83333	0.47826	0.86207
-48.896	0.83333	0.43478	0.86207
-48.895	0.80556	0.43478	0.89655
-48.894	0.83333	0.43478	0.86207
-48.893	0.83333	0.43478	0.96552
-48.892	0.83333	0.43478	0.93103
-48.891	0.83333	0.43478	0.96552
-48.89	0.86111	0.3913	0.93103
-48.889	0.86111	0.43478	0.93103
-48.888	0.88889	0.47826	0.86207
-48.887	0.83333	0.47826	0.93103
-48.886	0.83333	0.43478	0.93103
-48.885	0.88889	0.43478	0.93103
-48.884	0.80556	0.47826	0.93103
-48.883	0.83333	0.3913	0.96552
-48.882	0.83333	0.43478	0.93103
-48.881	0.86111	0.43478	0.89655
-48.88	0.80556	0.47826	0.96552
-48.879	0.86111	0.43478	0.89655
-48.878	0.83333	0.47826	0.93103
-48.877	0.80556	0.47826	0.93103
-48.876	0.80556	0.47826	0.89655
-48.875	0.83333	0.43478	0.89655
-48.874	0.83333	0.47826	0.89655
-48.873	0.80556	0.43478	0.89655
-48.872	0.86111	0.47826	0.93103
-48.871	0.86111	0.47826	0.96552
-48.87	0.86111	0.43478	0.93103
-48.869	0.86111	0.47826	0.96552
-48.868	0.83333	0.43478	0.93103
-48.867	0.86111	0.43478	0.93103
-48.866	0.86111	0.43478	0.93103
-48.865	0.83333	0.47826	0.93103
-48.864	0.86111	0.43478	0.93103
-48.863	0.83333	0.43478	0.93103
-48.862	0.83333	0.47826	0.89655
-48.861	0.83333	0.43478	0.89655
-48.86	0.77778	0.43478	0.93103
-48.859	0.83333	0.47826	0.86207
-48.858	0.77778	0.3913	0.86207
-48.857	0.80556	0.43478	0.93103
-48.856	0.77778	0.3913	0.93103
-48.855	0.83333	0.43478	0.93103
-48.854	0.80556	0.47826	0.96552
-48.853	0.83333	0.43478	0.86207
-48.852	0.83333	0.47826	0.89655
-48.851	0.86111	0.47826	0.89655
-48.85	0.86111	0.43478	0.93103
-48.849	0.83333	0.43478	0.93103
-48.848	0.83333	0.47826	0.89655
-48.847	0.80556	0.47826	0.96552
-48.846	0.86111	0.43478	0.93103
-48.845	0.83333	0.3913	0.96552
-48.844	0.83333	0.43478	0.93103
-48.843	0.83333	0.43478	0.89655
-48.842	0.83333	0.43478	0.96552
-48.841	0.86111	0.43478	0.96552
-48.84	0.83333	0.47826	0.86207
-48.839	0.86111	0.43478	0.86207
-48.838	0.80556	0.47826	0.93103
-48.837	0.80556	0.3913	0.93103
-48.836	0.83333	0.47826	0.96552
-48.835	0.80556	0.47826	0.93103
-48.834	0.80556	0.43478	0.93103
-48.833	0.86111	0.43478	0.96552
-48.832	0.83333	0.43478	0.89655
-48.831	0.86111	0.43478	0.93103
-48.83	0.86111	0.43478	0.93103
-48.829	0.88889	0.43478	0.93103
-48.828	0.86111	0.47826	0.89655
-48.827	0.83333	0.43478	0.93103
-48.826	0.86111	0.43478	0.89655
-48.825	0.77778	0.43478	0.89655
-48.824	0.83333	0.43478	0.86207
-48.823	0.86111	0.43478	0.93103
-48.822	0.80556	0.47826	0.93103
-48.821	0.86111	0.47826	0.86207
-48.82	0.80556	0.43478	0.93103
-48.819	0.80556	0.47826	0.82759
-48.818	0.86111	0.3913	0.96552
-48.817	0.86111	0.47826	0.89655
-48.816	0.80556	0.43478	0.93103
-48.815	0.77778	0.43478	0.86207
-48.814	0.83333	0.47826	0.93103
-48.813	0.80556	0.43478	0.86207
-48.812	0.80556	0.43478	0.93103
-48.811	0.83333	0.47826	0.93103
-48.81	0.80556	0.43478	0.86207
-48.809	0.83333	0.43478	0.96552
-48.808	0.86111	0.3913	0.86207
-48.807	0.86111	0.47826	0.93103
-48.806	0.86111	0.43478	0.89655
-48.805	0.86111	0.43478	0.93103
-48.804	0.83333	0.43478	0.93103
-48.803	0.86111	0.47826	0.89655
-48.802	0.83333	0.43478	0.93103
-48.801	0.86111	0.3913	0.86207
-48.8	0.80556	0.43478	0.86207
-48.799	0.80556	0.43478	0.93103
-48.798	0.83333	0.3913	0.89655
-48.797	0.80556	0.43478	0.93103
-48.796	0.86111	0.3913	0.93103
-48.795	0.77778	0.43478	0.93103
-48.794	0.80556	0.43478	0.93103
-48.793	0.80556	0.47826	0.96552
-48.792	0.83333	0.43478	0.93103
-48.791	0.83333	0.52174	0.93103
-48.79	0.83333	0.43478	0.86207
-48.789	0.80556	0.43478	0.93103
-48.788	0.88889	0.43478	0.96552
-48.787	0.86111	0.3913	0.93103
-48.786	0.88889	0.43478	0.93103
-48.785	0.83333	0.43478	0.89655
-48.784	0.86111	0.43478	0.93103
-48.783	0.83333	0.52174	0.93103
-48.782	0.80556	0.43478	0.93103
-48.781	0.83333	0.43478	0.93103
-48.78	0.83333	0.43478	0.86207
-48.779	0.83333	0.43478	0.89655
-48.778	0.83333	0.3913	0.89655
-48.777	0.83333	0.47826	0.93103
-48.776	0.80556	0.43478	0.93103
-48.775	0.86111	0.47826	0.89655
-48.774	0.80556	0.47826	0.93103
-48.773	0.83333	0.43478	0.93103
-48.772	0.86111	0.47826	0.93103
-48.771	0.83333	0.3913	0.96552
-48.77	0.83333	0.43478	0.89655
-48.769	0.83333	0.43478	0.89655
-48.768	0.83333	0.43478	0.93103
-48.767	0.83333	0.47826	0.93103
-48.766	0.80556	0.47826	0.86207
-48.765	0.86111	0.47826	0.96552
-48.764	0.86111	0.43478	0.93103
-48.763	0.86111	0.52174	0.93103
-48.762	0.86111	0.43478	0.93103
-48.761	0.83333	0.43478	0.93103
-48.76	0.80556	0.47826	0.93103
-48.759	0.83333	0.43478	0.86207
-48.758	0.80556	0.43478	0.93103
-48.757	0.83333	0.43478	0.89655
-48.756	0.80556	0.43478	0.96552
-48.755	0.86111	0.43478	0.89655
-48.754	0.80556	0.3913	0.86207
-48.753	0.77778	0.43478	0.93103
-48.752	0.83333	0.43478	0.89655
-48.751	0.80556	0.3913	0.86207
-48.75	0.83333	0.43478	0.86207
-48.749	0.86111	0.43478	0.93103
-48.748	0.86111	0.43478	0.93103
-48.747	0.86111	0.47826	0.93103
-48.746	0.83333	0.43478	0.93103
-48.745	0.86111	0.47826	0.89655
-48.744	0.80556	0.47826	0.93103
-48.743	0.86111	0.43478	0.89655
-48.742	0.86111	0.3913	0.89655
-48.741	0.86111	0.43478	0.93103
-48.74	0.83333	0.47826	0.93103
-48.739	0.80556	0.43478	0.86207
-48.738	0.80556	0.47826	0.93103
-48.737	0.83333	0.43478	0.93103
-48.736	0.86111	0.43478	0.86207
-48.735	0.80556	0.3913	0.96552
-48.734	0.83333	0.47826	0.93103
-48.733	0.83333	0.43478	0.93103
-48.732	0.86111	0.43478	0.96552
-48.731	0.80556	0.47826	0.89655
-48.73	0.83333	0.3913	0.89655
-48.729	0.80556	0.43478	0.93103
-48.728	0.83333	0.43478	0.93103
-48.727	0.83333	0.3913	0.96552
-48.726	0.80556	0.3913	0.93103
-48.725	0.83333	0.43478	0.89655
-48.724	0.86111	0.47826	0.86207
-48.723	0.86111	0.47826	0.89655
-48.722	0.86111	0.43478	0.93103
-48.721	0.83333	0.52174	0.93103
-48.72	0.83333	0.43478	0.93103
-48.719	0.80556	0.43478	0.86207
-48.718	0.83333	0.43478	0.93103
-48.717	0.83333	0.43478	0.86207
-48.716	0.83333	0.43478	0.93103
-48.715	0.86111	0.43478	0.93103
-48.714	0.83333	0.43478	0.86207
-48.713	0.80556	0.43478	0.86207
-48.712	0.83333	0.3913	0.89655
-48.711	0.83333	0.43478	0.86207
-48.71	0.80556	0.43478	0.86207
-48.709	0.83333	0.47826	0.89655
-48.708	0.83333	0.43478	0.89655
-48.707	0.86111	0.43478	0.93103
-48.706	0.86111	0.43478	0.86207
-48.705	0.80556	0.43478	0.89655
-48.704	0.83333	0.43478	0.89655
-48.703	0.83333	0.43478	0.93103
-48.702	0.83333	0.43478	0.93103
-48.701	0.86111	0.43478	0.96552
-48.7	0.86111	0.43478	0.89655
-48.699	0.86111	0.43478	0.93103
-48.698	0.83333	0.43478	0.89655
-48.697	0.86111	0.43478	0.89655
-48.696	0.83333	0.43478	0.93103
-48.695	0.86111	0.43478	0.89655
-48.694	0.83333	0.47826	0.93103
-48.693	0.80556	0.47826	0.93103
-48.692	0.86111	0.47826	0.93103
-48.691	0.86111	0.43478	0.86207
-48.69	0.86111	0.47826	0.86207
-48.689	0.86111	0.43478	0.93103
-48.688	0.88889	0.43478	0.93103
-48.687	0.86111	0.47826	0.89655
-48.686	0.83333	0.52174	0.89655
-48.685	0.83333	0.43478	0.96552
-48.684	0.83333	0.47826	0.93103
-48.683	0.83333	0.3913	0.93103
-48.682	0.86111	0.43478	0.96552
-48.681	0.83333	0.3913	0.96552
-48.68	0.86111	0.43478	0.89655
-48.679	0.88889	0.43478	0.93103
-48.678	0.86111	0.43478	0.93103
-48.677	0.83333	0.47826	0.93103
-48.676	0.83333	0.3913	0.89655
-48.675	0.83333	0.43478	0.86207
-48.674	0.83333	0.3913	0.86207
-48.673	0.83333	0.43478	0.93103
-48.672	0.83333	0.43478	0.93103
-48.671	0.80556	0.43478	0.93103
-48.67	0.83333	0.47826	0.93103
-48.669	0.86111	0.43478	0.93103
-48.668	0.86111	0.43478	0.89655
-48.667	0.86111	0.43478	0.93103
-48.666	0.86111	0.47826	0.96552
-48.665	0.83333	0.47826	0.86207
-48.664	0.83333	0.43478	0.89655
-48.663	0.88889	0.43478	0.86207
-48.662	0.86111	0.43478	0.93103
-48.661	0.83333	0.47826	0.89655
-48.66	0.86111	0.43478	0.93103
-48.659	0.86111	0.43478	0.96552
-48.658	0.83333	0.43478	0.96552
-48.657	0.83333	0.43478	0.89655
-48.656	0.83333	0.43478	0.96552
-48.655	0.80556	0.43478	0.93103
-48.654	0.86111	0.43478	0.89655
-48.653	0.83333	0.47826	0.93103
-48.652	0.80556	0.43478	0.93103
-48.651	0.80556	0.43478	0.86207
-48.65	0.86111	0.43478	0.86207
-48.649	0.80556	0.47826	0.93103
-48.648	0.83333	0.47826	0.89655
-48.647	0.80556	0.3913	0.93103
-48.646	0.88889	0.47826	0.86207
-48.645	0.83333	0.43478	0.86207
-48.644	0.88889	0.47826	0.93103
-48.643	0.83333	0.43478	0.86207
-48.642	0.86111	0.3913	0.93103
-48.641	0.86111	0.43478	0.86207
-48.64	0.86111	0.43478	0.86207
-48.639	0.83333	0.47826	0.93103
-48.638	0.83333	0.47826	0.89655
-48.637	0.83333	0.43478	0.93103
-48.636	0.86111	0.47826	0.93103
-48.635	0.83333	0.47826	0.93103
-48.634	0.80556	0.47826	0.93103
-48.633	0.83333	0.47826	0.93103
-48.632	0.80556	0.43478	0.93103
-48.631	0.83333	0.43478	0.93103
-48.63	0.83333	0.43478	0.93103
-48.629	0.80556	0.43478	0.93103
-48.628	0.86111	0.43478	0.93103
-48.627	0.86111	0.47826	0.93103
-48.626	0.80556	0.43478	0.93103
-48.625	0.83333	0.47826	0.93103
-48.624	0.83333	0.43478	0.93103
-48.623	0.86111	0.43478	0.93103
-48.622	0.83333	0.47826	0.93103
-48.621	0.86111	0.43478	0.93103
-48.62	0.86111	0.47826	0.93103
-48.619	0.80556	0.47826	0.89655
-48.618	0.83333	0.43478	0.93103
-48.617	0.83333	0.47826	0.93103
-48.616	0.83333	0.47826	0.93103
-48.615	0.80556	0.3913	0.96552
-48.614	0.80556	0.47826	0.93103
-48.613	0.83333	0.52174	0.93103
-48.612	0.83333	0.43478	0.86207
-48.611	0.77778	0.43478	0.89655
-48.61	0.83333	0.43478	0.89655
-48.609	0.83333	0.34783	0.93103
-48.608	0.80556	0.47826	0.89655
-48.607	0.83333	0.43478	0.86207
-48.606	0.83333	0.3913	0.89655
-48.605	0.83333	0.43478	0.86207
-48.604	0.83333	0.43478	0.86207
-48.603	0.83333	0.43478	0.96552
-48.602	0.83333	0.43478	0.93103
-48.601	0.83333	0.43478	0.93103
-48.6	0.86111	0.43478	0.93103
-48.599	0.86111	0.43478	0.89655
-48.598	0.86111	0.47826	0.93103
-48.597	0.83333	0.52174	0.93103
-48.596	0.88889	0.43478	0.93103
-48.595	0.80556	0.43478	0.86207
-48.594	0.86111	0.47826	0.86207
-48.593	0.80556	0.43478	0.93103
-48.592	0.86111	0.43478	0.93103
-48.591	0.80556	0.47826	0.96552
-48.59	0.83333	0.43478	0.93103
-48.589	0.86111	0.3913	0.89655
-48.588	0.80556	0.3913	0.93103
-48.587	0.83333	0.47826	0.93103
-48.586	0.83333	0.47826	0.93103
-48.585	0.80556	0.43478	0.89655
-48.584	0.80556	0.43478	0.96552
-48.583	0.83333	0.47826	0.93103
-48.582	0.86111	0.3913	0.93103
-48.581	0.83333	0.43478	0.93103
-48.58	0.83333	0.43478	0.93103
-48.579	0.83333	0.47826	0.93103
-48.578	0.86111	0.43478	0.89655
-48.577	0.83333	0.47826	0.96552
-48.576	0.80556	0.43478	0.93103
-48.575	0.83333	0.43478	0.89655
-48.574	0.83333	0.43478	0.93103
-48.573	0.83333	0.43478	0.93103
-48.572	0.80556	0.43478	0.93103
-48.571	0.80556	0.43478	0.93103
-48.57	0.83333	0.43478	0.93103
-48.569	0.83333	0.47826	0.93103
-48.568	0.86111	0.43478	0.89655
-48.567	0.83333	0.43478	0.96552
-48.566	0.86111	0.47826	0.93103
-48.565	0.80556	0.43478	0.86207
-48.564	0.80556	0.43478	0.89655
-48.563	0.83333	0.43478	0.93103
-48.562	0.83333	0.3913	0.89655
-48.561	0.83333	0.47826	0.96552
-48.56	0.86111	0.43478	0.89655
-48.559	0.86111	0.47826	0.96552
-48.558	0.83333	0.47826	0.93103
-48.557	0.83333	0.43478	0.93103
-48.556	0.86111	0.43478	0.93103
-48.555	0.83333	0.47826	0.96552
-48.554	0.83333	0.43478	0.86207
-48.553	0.83333	0.43478	0.89655
-48.552	0.80556	0.3913	0.93103
-48.551	0.80556	0.43478	0.93103
-48.55	0.83333	0.43478	0.93103
-48.549	0.86111	0.47826	0.93103
-48.548	0.77778	0.43478	0.93103
-48.547	0.80556	0.43478	0.86207
-48.546	0.83333	0.3913	0.93103
-48.545	0.86111	0.43478	0.89655
-48.544	0.86111	0.3913	0.93103
-48.543	0.80556	0.43478	0.93103
-48.542	0.86111	0.43478	0.93103
-48.541	0.86111	0.3913	0.93103
-48.54	0.83333	0.47826	0.93103
-48.539	0.83333	0.47826	0.93103
-48.538	0.83333	0.43478	0.93103
-48.537	0.86111	0.47826	0.96552
-48.536	0.83333	0.47826	0.93103
-48.535	0.83333	0.47826	0.96552
-48.534	0.83333	0.47826	0.93103
-48.533	0.80556	0.47826	0.93103
-48.532	0.83333	0.3913	0.86207
-48.531	0.83333	0.43478	0.93103
-48.53	0.83333	0.47826	0.93103
-48.529	0.83333	0.43478	1
-48.528	0.80556	0.43478	0.96552
-48.527	0.80556	0.43478	0.93103
-48.526	0.83333	0.43478	0.86207
-48.525	0.77778	0.47826	0.93103
-48.524	0.83333	0.43478	0.93103
-48.523	0.86111	0.43478	0.96552
-48.522	0.83333	0.43478	0.96552
-48.521	0.86111	0.43478	0.93103
-48.52	0.83333	0.43478	0.86207
-48.519	0.86111	0.47826	0.93103
-48.518	0.83333	0.43478	0.86207
-48.517	0.83333	0.43478	0.86207
-48.516	0.86111	0.43478	0.96552
-48.515	0.86111	0.43478	0.93103
-48.514	0.80556	0.43478	0.93103
-48.513	0.83333	0.43478	0.89655
-48.512	0.83333	0.47826	0.86207
-48.511	0.83333	0.47826	0.93103
-48.51	0.83333	0.47826	0.86207
-48.509	0.88889	0.43478	0.89655
-48.508	0.83333	0.47826	0.93103
-48.507	0.83333	0.43478	0.86207
-48.506	0.83333	0.3913	0.86207
-48.505	0.83333	0.43478	0.93103
-48.504	0.83333	0.43478	0.93103
-48.503	0.83333	0.43478	0.93103
-48.502	0.86111	0.43478	0.89655
-48.501	0.83333	0.43478	0.86207
-48.5	0.83333	0.43478	0.93103
-48.499	0.86111	0.43478	0.89655
-48.498	0.83333	0.47826	0.93103
-48.497	0.86111	0.43478	0.89655
-48.496	0.83333	0.47826	0.93103
-48.495	0.86111	0.43478	0.93103
-48.494	0.86111	0.52174	0.86207
-48.493	0.86111	0.3913	0.89655
-48.492	0.83333	0.47826	0.93103
-48.491	0.80556	0.43478	0.96552
-48.49	0.88889	0.43478	0.93103
-48.489	0.83333	0.47826	0.93103
-48.488	0.86111	0.43478	0.89655
-48.487	0.83333	0.47826	0.93103
-48.486	0.86111	0.43478	0.86207
-48.485	0.77778	0.47826	0.93103
-48.484	0.83333	0.43478	0.93103
-48.483	0.83333	0.43478	0.86207
-48.482	0.86111	0.3913	0.93103
-48.481	0.83333	0.47826	0.93103
-48.48	0.83333	0.43478	0.89655
-48.479	0.83333	0.43478	0.93103
-48.478	0.83333	0.43478	0.93103
-48.477	0.83333	0.43478	0.96552
-48.476	0.83333	0.43478	0.86207
-48.475	0.83333	0.43478	0.86207
-48.474	0.83333	0.52174	0.86207
-48.473	0.80556	0.43478	0.93103
-48.472	0.83333	0.43478	0.93103
-48.471	0.83333	0.43478	0.93103
-48.47	0.80556	0.43478	0.96552
-48.469	0.83333	0.47826	0.93103
-48.468	0.83333	0.47826	0.93103
-48.467	0.77778	0.47826	0.93103
-48.466	0.83333	0.43478	0.93103
-48.465	0.83333	0.43478	0.93103
-48.464	0.83333	0.47826	0.86207
-48.463	0.83333	0.3913	0.93103
-48.462	0.83333	0.47826	0.93103
-48.461	0.80556	0.47826	0.93103
-48.46	0.86111	0.43478	0.93103
-48.459	0.86111	0.47826	0.96552
-48.458	0.83333	0.43478	0.89655
-48.457	0.86111	0.43478	0.93103
-48.456	0.86111	0.43478	0.93103
-48.455	0.83333	0.47826	0.89655
-48.454	0.86111	0.43478	0.93103
-48.453	0.83333	0.43478	0.89655
-48.452	0.83333	0.43478	0.96552
-48.451	0.86111	0.43478	0.89655
-48.45	0.83333	0.43478	0.96552
-48.449	0.80556	0.47826	0.89655
-48.448	0.83333	0.47826	0.86207
-48.447	0.80556	0.43478	0.93103
-48.446	0.83333	0.47826	0.93103
-48.445	0.80556	0.43478	0.89655
-48.444	0.83333	0.43478	0.86207
-48.443	0.80556	0.43478	0.93103
-48.442	0.83333	0.47826	0.93103
-48.441	0.80556	0.43478	0.93103
-48.44	0.80556	0.47826	0.93103
-48.439	0.80556	0.47826	0.93103
-48.438	0.86111	0.47826	0.93103
-48.437	0.86111	0.3913	0.96552
-48.436	0.83333	0.47826	0.89655
-48.435	0.83333	0.47826	0.93103
-48.434	0.83333	0.47826	0.89655
-48.433	0.86111	0.43478	0.96552
-48.432	0.83333	0.43478	0.93103
-48.431	0.83333	0.43478	0.89655
-48.43	0.83333	0.3913	0.93103
-48.429	0.86111	0.43478	0.86207
-48.428	0.83333	0.43478	0.93103
-48.427	0.83333	0.3913	0.93103
-48.426	0.83333	0.3913	0.93103
-48.425	0.77778	0.43478	0.93103
-48.424	0.80556	0.43478	0.86207
-48.423	0.86111	0.43478	0.93103
-48.422	0.83333	0.43478	0.93103
-48.421	0.80556	0.43478	0.96552
-48.42	0.83333	0.43478	0.93103
-48.419	0.86111	0.47826	0.93103
-48.418	0.83333	0.43478	0.96552
-48.417	0.83333	0.47826	0.93103
-48.416	0.83333	0.43478	0.93103
-48.415	0.83333	0.47826	0.86207
-48.414	0.86111	0.43478	0.86207
-48.413	0.83333	0.43478	0.93103
-48.412	0.83333	0.43478	0.93103
-48.411	0.88889	0.43478	0.93103
-48.41	0.83333	0.47826	0.96552
-48.409	0.83333	0.43478	0.93103
-48.408	0.80556	0.43478	0.96552
-48.407	0.83333	0.43478	0.93103
-48.406	0.83333	0.34783	0.89655
-48.405	0.83333	0.43478	0.89655
-48.404	0.80556	0.43478	0.93103
-48.403	0.80556	0.3913	0.86207
-48.402	0.80556	0.3913	0.89655
-48.401	0.83333	0.43478	0.93103
-48.4	0.83333	0.43478	0.89655
-48.399	0.80556	0.43478	0.93103
-48.398	0.83333	0.43478	0.96552
-48.397	0.86111	0.43478	0.93103
-48.396	0.83333	0.43478	0.89655
-48.395	0.86111	0.3913	0.93103
-48.394	0.86111	0.43478	0.93103
-48.393	0.86111	0.3913	0.93103
-48.392	0.83333	0.47826	0.93103
-48.391	0.83333	0.47826	0.89655
-48.39	0.83333	0.43478	0.93103
-48.389	0.83333	0.43478	0.89655
-48.388	0.83333	0.47826	0.93103
-48.387	0.83333	0.47826	0.93103
-48.386	0.83333	0.43478	0.93103
-48.385	0.83333	0.43478	0.86207
-48.384	0.83333	0.43478	0.86207
-48.383	0.77778	0.43478	0.93103
-48.382	0.83333	0.43478	0.86207
-48.381	0.80556	0.43478	0.96552
-48.38	0.86111	0.43478	0.93103
-48.379	0.80556	0.43478	0.93103
-48.378	0.80556	0.47826	0.93103
-48.377	0.80556	0.43478	0.93103
-48.376	0.86111	0.43478	0.89655
-48.375	0.83333	0.47826	0.93103
-48.374	0.86111	0.43478	0.93103
-48.373	0.83333	0.43478	0.96552
-48.372	0.83333	0.43478	0.93103
-48.371	0.86111	0.3913	0.96552
-48.37	0.86111	0.47826	0.86207
-48.369	0.80556	0.47826	0.86207
-48.368	0.80556	0.43478	0.93103
-48.367	0.86111	0.47826	0.96552
-48.366	0.86111	0.3913	0.89655
-48.365	0.83333	0.47826	0.93103
-48.364	0.83333	0.47826	0.93103
-48.363	0.83333	0.43478	0.89655
-48.362	0.83333	0.43478	0.93103
-48.361	0.77778	0.43478	0.89655
-48.36	0.80556	0.47826	0.96552
-48.359	0.80556	0.43478	0.93103
-48.358	0.83333	0.43478	0.86207
-48.357	0.88889	0.47826	0.89655
-48.356	0.86111	0.43478	0.86207
-48.355	0.80556	0.43478	0.93103
-48.354	0.83333	0.43478	0.93103
-48.353	0.86111	0.43478	0.93103
-48.352	0.83333	0.47826	0.93103
-48.351	0.83333	0.3913	0.86207
-48.35	0.86111	0.43478	0.96552
-48.349	0.83333	0.47826	0.93103
-48.348	0.80556	0.47826	0.86207
-48.347	0.83333	0.56522	0.93103
-48.346	0.83333	0.47826	0.96552
-48.345	0.83333	0.43478	0.93103
-48.344	0.80556	0.43478	0.96552
-48.343	0.80556	0.47826	0.89655
-48.342	0.80556	0.43478	0.93103
-48.341	0.83333	0.43478	0.96552
-48.34	0.80556	0.47826	0.93103
-48.339	0.83333	0.47826	0.86207
-48.338	0.86111	0.43478	0.93103
-48.337	0.80556	0.43478	0.93103
-48.336	0.83333	0.47826	0.89655
-48.335	0.86111	0.43478	0.93103
-48.334	0.80556	0.43478	0.93103
-48.333	0.83333	0.47826	0.89655
-48.332	0.86111	0.43478	0.93103
-48.331	0.83333	0.47826	0.93103
-48.33	0.88889	0.47826	0.93103
-48.329	0.86111	0.52174	0.93103
-48.328	0.86111	0.43478	0.93103
-48.327	0.83333	0.47826	0.93103
-48.326	0.80556	0.3913	0.89655
-48.325	0.83333	0.3913	0.96552
-48.324	0.83333	0.43478	0.96552
-48.323	0.83333	0.47826	0.96552
-48.322	0.77778	0.43478	0.86207
-48.321	0.83333	0.3913	0.93103
-48.32	0.83333	0.43478	0.93103
-48.319	0.80556	0.43478	0.89655
-48.318	0.80556	0.43478	0.89655
-48.317	0.80556	0.43478	0.89655
-48.316	0.83333	0.43478	0.89655
-48.315	0.83333	0.47826	0.93103
-48.314	0.83333	0.43478	0.96552
-48.313	0.83333	0.43478	0.89655
-48.312	0.83333	0.43478	0.93103
-48.311	0.83333	0.3913	0.93103
-48.31	0.86111	0.43478	0.86207
-48.309	0.86111	0.47826	0.93103
-48.308	0.80556	0.43478	0.93103
-48.307	0.83333	0.43478	0.86207
-48.306	0.83333	0.43478	0.93103
-48.305	0.83333	0.43478	0.86207
-48.304	0.80556	0.43478	0.93103
-48.303	0.83333	0.43478	0.93103
-48.302	0.80556	0.43478	0.93103
-48.301	0.80556	0.43478	0.89655
-48.3	0.80556	0.3913	0.89655
-48.299	0.77778	0.43478	0.93103
-48.298	0.77778	0.3913	0.89655
-48.297	0.80556	0.47826	0.93103
-48.296	0.83333	0.43478	0.93103
-48.295	0.80556	0.43478	0.86207
-48.294	0.83333	0.43478	0.93103
-48.293	0.86111	0.47826	0.93103
-48.292	0.83333	0.43478	0.89655
-48.291	0.83333	0.3913	0.89655
-48.29	0.88889	0.47826	0.96552
-48.289	0.86111	0.47826	0.89655
-48.288	0.83333	0.43478	0.93103
-48.287	0.83333	0.47826	0.89655
-48.286	0.80556	0.47826	0.93103
-48.285	0.86111	0.43478	0.93103
-48.284	0.80556	0.3913	0.86207
-48.283	0.83333	0.43478	0.93103
-48.282	0.83333	0.43478	0.93103
-48.281	0.83333	0.43478	0.86207
-48.28	0.77778	0.43478	0.93103
-48.279	0.83333	0.47826	0.93103
-48.278	0.80556	0.3913	0.86207
-48.277	0.80556	0.3913	0.93103
-48.276	0.77778	0.43478	0.89655
-48.275	0.80556	0.43478	0.93103
-48.274	0.83333	0.43478	0.93103
-48.273	0.83333	0.43478	0.93103
-48.272	0.86111	0.43478	0.86207
-48.271	0.83333	0.43478	0.93103
-48.27	0.83333	0.43478	0.93103
-48.269	0.88889	0.43478	0.93103
-48.268	0.83333	0.43478	0.93103
-48.267	0.80556	0.47826	0.86207
-48.266	0.83333	0.43478	0.93103
-48.265	0.83333	0.47826	0.86207
-48.264	0.80556	0.43478	0.93103
-48.263	0.83333	0.43478	0.86207
-48.262	0.83333	0.43478	0.89655
-48.261	0.80556	0.43478	0.96552
-48.26	0.80556	0.3913	0.93103
-48.259	0.80556	0.43478	0.93103
-48.258	0.75	0.43478	0.93103
-48.257	0.77778	0.47826	0.93103
-48.256	0.80556	0.3913	0.89655
-48.255	0.83333	0.47826	0.93103
-48.254	0.83333	0.43478	0.93103
-48.253	0.80556	0.43478	0.86207
-48.252	0.83333	0.43478	0.93103
-48.251	0.83333	0.43478	0.93103
-48.25	0.88889	0.43478	0.96552
-48.249	0.86111	0.47826	0.93103
-48.248	0.88889	0.43478	0.89655
-48.247	0.86111	0.47826	0.93103
-48.246	0.83333	0.43478	0.89655
-48.245	0.86111	0.43478	0.93103
-48.244	0.86111	0.47826	0.93103
-48.243	0.83333	0.43478	0.93103
-48.242	0.83333	0.43478	0.93103
-48.241	0.80556	0.47826	0.93103
-48.24	0.83333	0.43478	0.93103
-48.239	0.83333	0.3913	0.93103
-48.238	0.77778	0.47826	0.93103
-48.237	0.83333	0.3913	0.93103
-48.236	0.83333	0.3913	0.89655
-48.235	0.83333	0.43478	0.93103
-48.234	0.83333	0.43478	0.93103
-48.233	0.80556	0.3913	0.93103
-48.232	0.86111	0.43478	0.89655
-48.231	0.88889	0.43478	0.93103
-48.23	0.83333	0.3913	0.89655
-48.229	0.86111	0.43478	0.96552
-48.228	0.88889	0.43478	0.89655
-48.227	0.83333	0.47826	0.93103
-48.226	0.83333	0.43478	0.89655
-48.225	0.80556	0.43478	0.93103
-48.224	0.86111	0.43478	0.93103
-48.223	0.83333	0.43478	0.96552
-48.222	0.83333	0.43478	0.89655
-48.221	0.83333	0.43478	0.93103
-48.22	0.77778	0.43478	0.89655
-48.219	0.83333	0.43478	0.93103
-48.218	0.80556	0.43478	0.93103
-48.217	0.80556	0.43478	0.93103
-48.216	0.83333	0.43478	0.93103
-48.215	0.83333	0.47826	0.93103
-48.214	0.77778	0.43478	0.93103
-48.213	0.83333	0.43478	0.93103
-48.212	0.83333	0.43478	0.93103
-48.211	0.83333	0.47826	0.86207
-48.21	0.83333	0.47826	0.96552
-48.209	0.86111	0.47826	0.93103
-48.208	0.83333	0.43478	0.93103
-48.207	0.86111	0.43478	0.86207
-48.206	0.86111	0.43478	0.89655
-48.205	0.83333	0.43478	0.86207
-48.204	0.86111	0.43478	0.93103
-48.203	0.83333	0.43478	0.86207
-48.202	0.80556	0.43478	0.93103
-48.201	0.86111	0.43478	0.89655
-48.2	0.80556	0.47826	0.93103
-48.199	0.77778	0.47826	0.86207
-48.198	0.83333	0.43478	0.93103
-48.197	0.80556	0.43478	0.93103
-48.196	0.83333	0.47826	0.86207
-48.195	0.77778	0.43478	0.93103
-48.194	0.80556	0.43478	0.93103
-48.193	0.80556	0.47826	0.93103
-48.192	0.83333	0.3913	0.93103
-48.191	0.80556	0.47826	0.96552
-48.19	0.83333	0.47826	0.89655
-48.189	0.88889	0.3913	0.89655
-48.188	0.86111	0.43478	0.86207
-48.187	0.86111	0.47826	0.93103
-48.186	0.83333	0.47826	0.86207
-48.185	0.83333	0.43478	0.93103
-48.184	0.86111	0.47826	0.96552
-48.183	0.83333	0.47826	0.89655
-48.182	0.86111	0.43478	0.93103
-48.181	0.86111	0.43478	0.86207
-48.18	0.83333	0.43478	0.93103
-48.179	0.80556	0.52174	0.93103
-48.178	0.86111	0.43478	0.89655
-48.177	0.83333	0.43478	0.93103
-48.176	0.80556	0.52174	0.89655
-48.175	0.80556	0.43478	0.93103
-48.174	0.77778	0.43478	0.93103
-48.173	0.83333	0.43478	0.96552
-48.172	0.83333	0.43478	0.86207
-48.171	0.80556	0.43478	0.96552
-48.17	0.83333	0.43478	0.93103
-48.169	0.83333	0.47826	0.93103
-48.168	0.83333	0.3913	0.93103
-48.167	0.86111	0.43478	0.89655
-48.166	0.86111	0.43478	0.86207
-48.165	0.86111	0.43478	0.86207
-48.164	0.86111	0.43478	0.93103
-48.163	0.83333	0.43478	0.86207
-48.162	0.83333	0.47826	0.93103
-48.161	0.86111	0.43478	0.93103
-48.16	0.83333	0.43478	0.86207
-48.159	0.83333	0.43478	0.86207
-48.158	0.80556	0.47826	0.89655
-48.157	0.83333	0.43478	0.96552
-48.156	0.80556	0.3913	0.93103
-48.155	0.80556	0.47826	0.96552
-48.154	0.83333	0.43478	0.93103
-48.153	0.80556	0.47826	0.93103
-48.152	0.80556	0.43478	0.89655
-48.151	0.83333	0.3913	0.89655
-48.15	0.83333	0.47826	0.96552
-48.149	0.88889	0.47826	0.93103
-48.148	0.86111	0.43478	0.93103
-48.147	0.88889	0.43478	0.93103
-48.146	0.86111	0.43478	0.89655
-48.145	0.83333	0.43478	0.89655
-48.144	0.86111	0.47826	0.89655
-48.143	0.86111	0.3913	0.93103
-48.142	0.83333	0.47826	0.89655
-48.141	0.83333	0.47826	0.93103
-48.14	0.83333	0.43478	0.86207
-48.139	0.83333	0.47826	0.93103
-48.138	0.83333	0.47826	0.93103
-48.137	0.80556	0.43478	0.93103
-48.136	0.80556	0.43478	0.86207
-48.135	0.80556	0.43478	0.89655
-48.134	0.80556	0.43478	0.93103
-48.133	0.83333	0.43478	0.86207
-48.132	0.83333	0.43478	0.86207
-48.131	0.83333	0.47826	0.93103
-48.13	0.83333	0.43478	0.89655
-48.129	0.86111	0.43478	0.86207
-48.128	0.86111	0.3913	0.93103
-48.127	0.83333	0.47826	0.96552
-48.126	0.86111	0.43478	0.89655
-48.125	0.86111	0.43478	0.86207
-48.124	0.88889	0.43478	0.86207
-48.123	0.88889	0.43478	0.93103
-48.122	0.83333	0.3913	0.93103
-48.121	0.83333	0.43478	0.93103
-48.12	0.86111	0.47826	0.86207
-48.119	0.80556	0.47826	0.93103
-48.118	0.83333	0.43478	0.96552
-48.117	0.77778	0.43478	0.93103
-48.116	0.80556	0.43478	0.89655
-48.115	0.77778	0.43478	0.93103
-48.114	0.77778	0.47826	0.93103
-48.113	0.83333	0.43478	0.93103
-48.112	0.77778	0.3913	0.93103
-48.111	0.83333	0.3913	0.89655
-48.11	0.83333	0.43478	0.93103
-48.109	0.83333	0.47826	0.93103
-48.108	0.86111	0.47826	0.86207
-48.107	0.83333	0.47826	0.89655
-48.106	0.86111	0.47826	0.93103
-48.105	0.88889	0.43478	0.89655
-48.104	0.86111	0.43478	0.93103
-48.103	0.83333	0.47826	0.93103
-48.102	0.86111	0.43478	0.96552
-48.101	0.88889	0.43478	0.93103
-48.1	0.83333	0.43478	0.93103
-48.099	0.83333	0.43478	0.93103
-48.098	0.77778	0.43478	0.86207
-48.097	0.83333	0.47826	0.96552
-48.096	0.83333	0.43478	0.96552
-48.095	0.80556	0.43478	0.93103
-48.094	0.80556	0.43478	0.89655
-48.093	0.75	0.43478	0.86207
-48.092	0.80556	0.43478	0.93103
-48.091	0.80556	0.47826	0.96552
-48.09	0.80556	0.43478	0.93103
-48.089	0.86111	0.43478	0.86207
-48.088	0.86111	0.43478	0.93103
-48.087	0.83333	0.43478	0.86207
-48.086	0.86111	0.43478	0.86207
-48.085	0.86111	0.47826	0.86207
-48.084	0.86111	0.43478	0.93103
-48.083	0.86111	0.43478	0.93103
-48.082	0.86111	0.3913	0.96552
-48.081	0.86111	0.43478	0.93103
-48.08	0.83333	0.47826	0.86207
-48.079	0.83333	0.43478	0.93103
-48.078	0.86111	0.43478	0.93103
-48.077	0.83333	0.43478	0.93103
-48.076	0.83333	0.43478	0.96552
-48.075	0.80556	0.3913	0.93103
-48.074	0.83333	0.43478	0.93103
-48.073	0.77778	0.43478	0.96552
-48.072	0.77778	0.3913	0.96552
-48.071	0.80556	0.43478	0.86207
-48.07	0.80556	0.43478	0.93103
-48.069	0.86111	0.43478	0.89655
-48.068	0.83333	0.47826	0.93103
-48.067	0.80556	0.43478	0.93103
-48.066	0.86111	0.47826	0.93103
-48.065	0.86111	0.47826	0.96552
-48.064	0.88889	0.43478	0.93103
-48.063	0.88889	0.47826	0.93103
-48.062	0.86111	0.47826	0.96552
-48.061	0.86111	0.47826	0.89655
-48.06	0.86111	0.43478	0.96552
-48.059	0.80556	0.3913	0.96552
-48.058	0.80556	0.43478	0.93103
-48.057	0.86111	0.47826	0.93103
-48.056	0.80556	0.43478	0.86207
-48.055	0.77778	0.43478	0.86207
-48.054	0.77778	0.47826	0.93103
-48.053	0.77778	0.43478	0.96552
-48.052	0.77778	0.47826	0.93103
-48.051	0.80556	0.43478	0.93103
-48.05	0.80556	0.47826	0.93103
-48.049	0.77778	0.43478	0.93103
-48.048	0.83333	0.3913	0.93103
-48.047	0.83333	0.3913	0.93103
-48.046	0.83333	0.47826	0.89655
-48.045	0.88889	0.43478	0.93103
-48.044	0.86111	0.47826	0.86207
-48.043	0.86111	0.43478	0.86207
-48.042	0.88889	0.3913	0.93103
-48.041	0.86111	0.43478	0.93103
-48.04	0.86111	0.47826	0.93103
-48.039	0.83333	0.47826	0.89655
-48.038	0.83333	0.47826	0.93103
-48.037	0.77778	0.47826	0.93103
-48.036	0.80556	0.43478	0.89655
-48.035	0.77778	0.43478	0.93103
-48.034	0.83333	0.43478	0.89655
-48.033	0.80556	0.43478	0.86207
-48.032	0.77778	0.43478	0.89655
-48.031	0.77778	0.3913	0.93103
-48.03	0.77778	0.47826	0.86207
-48.029	0.83333	0.43478	0.93103
-48.028	0.83333	0.3913	0.96552
-48.027	0.86111	0.43478	0.93103
-48.026	0.83333	0.43478	0.86207
-48.025	0.83333	0.43478	0.93103
-48.024	0.83333	0.43478	0.93103
-48.023	0.86111	0.43478	0.89655
-48.022	0.88889	0.43478	0.93103
-48.021	0.86111	0.43478	0.89655
-48.02	0.88889	0.43478	0.86207
-48.019	0.86111	0.47826	0.93103
-48.018	0.86111	0.47826	0.86207
-48.017	0.83333	0.43478	0.93103
-48.016	0.80556	0.34783	0.89655
-48.015	0.80556	0.43478	0.93103
-48.014	0.77778	0.43478	0.93103
-48.013	0.80556	0.43478	0.89655
-48.012	0.80556	0.43478	0.93103
-48.011	0.75	0.43478	0.93103
-48.01	0.77778	0.47826	0.93103
-48.009	0.80556	0.47826	0.89655
-48.008	0.80556	0.43478	0.93103
-48.007	0.77778	0.43478	0.86207
-48.006	0.83333	0.52174	0.93103
-48.005	0.86111	0.47826	0.93103
-48.004	0.83333	0.47826	0.93103
-48.003	0.86111	0.43478	0.93103
[truncated: 98,002 more rows]

## Sheet: Figure 4d
Wavelength (nm) Time delya (ps)	450	451	452	453	454	455	456	457	458	459	460	461	462	463	464	465	466	467	468	469	470	471	472	473	474	475	476	477	478	479	480	481	482	483	484	485	486	487	488	489	490	491	492	493	494	495	496	497	498
-11.4322	-8.09468e-05	-5.11258e-05	-5.51097e-05	-5.54288e-05	-6.1149e-06	1.02096e-05	2.32742e-05	2.20941e-05	-7.90537e-06	2.6917e-05	2.70968e-05	1.05282e-05	2.76713e-05	-5.88934e-06	3.61461e-05	-2.96522e-05	-1.59764e-05	2.15058e-05	7.10178e-07	1.77161e-05	1.18254e-06	1.3952e-05	1.44101e-05	2.81862e-05	2.74494e-05	1.47292e-05	-5.61589e-06	1.89977e-05	2.74281e-05	1.70157e-05	-3.8616e-06	1.02199e-05	7.80485e-06	1.29624e-05	9.1823e-06	5.94724e-07	-9.2865e-08	2.34871e-05	1.98768e-05	1.33504e-05	1.21193e-05	8.14919e-06	-4.76813e-07	-1.39087e-05	2.64335e-07	-4.2546e-06	-8.16456e-06	-1.241e-05	-2.23756e-05
-10.9322	-7.51825e-05	-4.53231e-05	-6.34227e-05	-5.06536e-05	-6.09984e-06	-9.43898e-06	-2.05849e-05	-2.26036e-05	-3.16611e-05	-1.97129e-05	-2.45601e-05	-3.69078e-05	-6.04316e-05	-0.000110329	-8.15893e-05	-0.000128588	-8.77576e-05	-3.75029e-05	-7.90818e-05	-8.05098e-05	-9.42688e-05	-5.70494e-05	-9.41727e-05	-9.70438e-05	-9.17404e-05	-7.74625e-05	-0.000102733	-7.5985e-05	-6.13641e-05	-7.37579e-05	-9.72523e-05	-7.00996e-05	-7.11239e-05	-6.88229e-05	-6.69297e-05	-6.25516e-05	-7.46088e-05	-6.31126e-05	-4.86869e-05	-4.29503e-05	-3.61744e-05	-3.55039e-05	-4.60965e-05	-6.04969e-05	-3.81719e-05	-3.62993e-05	-4.38802e-05	-3.57735e-05	-3.37026e-05
-10.4322	-6.57507e-05	-6.30277e-05	-9.04846e-05	-4.26566e-05	-2.36304e-05	-3.96431e-05	-9.02438e-05	-8.4007e-05	-5.92735e-05	-8.74762e-05	-6.50525e-05	-2.91197e-05	-9.68401e-05	-0.000109464	-0.000154141	-0.000131433	-5.98069e-05	-8.43127e-05	-0.000112197	-0.000105777	-0.000146192	-0.000111688	-0.000107911	-0.000112397	-0.000128534	-0.000101442	-0.000120618	-0.000110828	-0.000101285	-0.000100191	-0.000112298	-8.81866e-05	-9.12661e-05	-9.07048e-05	-7.82133e-05	-7.47583e-05	-8.77452e-05	-8.5366e-05	-7.87192e-05	-6.11672e-05	-5.52162e-05	-4.83532e-05	-4.77851e-05	-6.83401e-05	-4.14038e-05	-4.63475e-05	-4.7141e-05	-2.93166e-05	-1.62097e-05
-9.93225	-2.03442e-05	-7.95401e-05	-9.213e-05	-2.32191e-05	-2.67851e-05	-4.23334e-05	-0.000128125	-0.00010971	-8.30645e-05	-0.000110992	-9.09791e-05	-7.4507e-05	-0.000113021	-9.12147e-05	-0.000122234	-0.000108562	-8.30063e-05	-0.00013093	-0.000130025	-0.000100833	-0.00011161	-0.000102003	-9.89338e-05	-0.000120578	-0.000127757	-0.000110569	-0.000105971	-0.000108993	-9.50874e-05	-8.36079e-05	-8.81375e-05	-7.52226e-05	-6.99589e-05	-8.52922e-05	-7.8692e-05	-6.45425e-05	-6.00239e-05	-7.38514e-05	-7.21538e-05	-5.10525e-05	-5.4855e-05	-4.95175e-05	-3.97249e-05	-4.10582e-05	-1.84095e-05	-2.12125e-05	-2.02146e-05	-8.02343e-06	1.59951e-06
-9.43225	1.40291e-05	-3.0597e-05	-5.52636e-05	-1.00975e-05	-1.05981e-05	3.96662e-06	-5.88495e-05	-5.53047e-05	-3.39017e-05	-5.12438e-05	-2.46041e-06	-3.19881e-06	-8.09193e-06	1.73227e-05	2.40959e-06	1.47694e-05	1.73322e-05	-3.72064e-05	-4.04807e-07	3.49719e-05	3.07583e-05	1.83733e-05	4.10166e-05	1.16778e-05	-7.70947e-06	1.20864e-06	1.96859e-05	2.92466e-06	1.80577e-05	4.10678e-05	3.82422e-05	3.15555e-05	2.42203e-05	1.98879e-05	1.72495e-05	2.89287e-05	2.94113e-05	1.10369e-05	1.00981e-05	6.50423e-06	-2.97175e-07	-4.29556e-06	8.61927e-06	1.10628e-05	2.96313e-05	2.36939e-05	2.80803e-05	3.02548e-05	2.80145e-05
-8.93225	2.36554e-05	2.49912e-05	-3.99321e-05	-1.5628e-05	-1.39327e-05	-1.99993e-06	-1.0492e-05	-4.28529e-05	-3.56323e-05	-4.08496e-05	-1.42832e-05	-3.60794e-05	-3.87091e-05	-8.69258e-06	3.66595e-05	-2.08086e-05	-6.95615e-05	-9.26205e-05	-6.33689e-05	-4.32334e-05	-3.02347e-05	-5.29074e-05	-4.51057e-05	-3.84331e-05	-4.8842e-05	-3.45398e-05	-2.87038e-05	-4.96751e-05	-3.8488e-05	-7.47382e-06	-1.77285e-05	-3.04097e-05	-3.41807e-05	-3.65493e-05	-3.6375e-05	-9.31881e-06	-1.18206e-05	-3.8896e-05	-1.81601e-05	-2.88086e-05	-3.01203e-05	-3.83433e-05	-2.88805e-05	-1.21961e-05	6.96873e-07	-6.65722e-06	-6.77375e-08	4.74827e-06	-3.82497e-06
-8.43225	2.28886e-05	2.62871e-05	-4.87753e-05	-4.21839e-05	-4.16864e-05	1.59428e-06	4.27409e-05	-1.1864e-05	-3.3743e-05	-6.54759e-05	-6.36106e-05	-4.49428e-05	-5.39198e-05	-3.59293e-05	-1.63029e-06	-4.45564e-05	-0.000104247	-8.74883e-05	-6.43589e-05	-7.54331e-05	-6.82795e-05	-8.03886e-05	-6.32492e-05	-2.61679e-05	-5.55938e-05	-3.75933e-05	-6.3244e-05	-6.91169e-05	-5.55547e-05	-3.70335e-05	-4.34111e-05	-4.64795e-05	-5.13449e-05	-5.4031e-05	-5.39311e-05	-3.85732e-05	-3.51265e-05	-4.4135e-05	-2.39817e-05	-3.93189e-05	-2.87891e-05	-3.90462e-05	-3.66282e-05	-2.48389e-05	-6.76848e-06	-1.4579e-05	-1.59728e-05	-1.64641e-05	-1.9394e-05
-7.93225	4.47546e-05	1.1199e-05	-2.19176e-05	-1.78306e-05	-4.47072e-05	-1.19976e-05	2.28288e-05	-1.14787e-05	-4.43948e-05	-5.93955e-05	-9.62387e-05	-9.80605e-05	-8.35788e-05	-6.43556e-05	-6.36241e-05	-8.89394e-05	-0.000110748	-9.83136e-05	-0.000110576	-0.000105228	-9.13618e-05	-9.61656e-05	-9.04452e-05	-5.7151e-05	-8.30186e-05	-7.70974e-05	-9.25576e-05	-8.9253e-05	-0.000100122	-8.75142e-05	-8.12861e-05	-8.60898e-05	-8.63209e-05	-8.97329e-05	-8.07757e-05	-6.78417e-05	-5.76173e-05	-6.40421e-05	-5.84504e-05	-5.89306e-05	-4.50544e-05	-4.86418e-05	-4.8438e-05	-3.93662e-05	-3.1491e-05	-3.48783e-05	-3.0466e-05	-2.86526e-05	-3.49539e-05
-7.43225	6.10319e-05	7.85672e-06	3.3614e-05	3.38841e-05	-2.12037e-05	3.10745e-05	5.78075e-05	5.12338e-05	1.76464e-05	9.60128e-06	-1.55269e-05	-5.06709e-05	1.25944e-05	2.06027e-05	2.15292e-05	3.39636e-05	2.78881e-05	5.0679e-05	2.63328e-05	4.82391e-05	5.26976e-05	6.19463e-05	4.86248e-05	6.52777e-05	2.87574e-05	1.73018e-05	1.54993e-05	1.28651e-05	1.10366e-05	9.93639e-06	2.20359e-05	2.09335e-05	6.85498e-06	9.66192e-06	1.36977e-05	1.56713e-05	8.63223e-06	1.44236e-05	1.45775e-05	1.0409e-05	2.48599e-05	2.23586e-05	2.20684e-05	2.51477e-05	1.53651e-05	2.02416e-05	1.03868e-05	1.3023e-05	-2.90929e-06
-6.93225	4.14822e-05	3.28979e-05	7.60153e-05	8.23195e-05	1.8774e-05	5.84785e-05	7.46638e-05	8.84664e-05	9.65474e-05	7.49769e-05	5.89525e-05	1.3979e-05	8.71695e-05	6.91683e-05	9.98232e-05	0.000126835	0.000129346	0.000138139	0.000114004	0.000118373	0.000123262	0.000155558	0.000121149	0.000136753	0.000115514	8.54755e-05	0.000108274	8.49104e-05	9.35406e-05	8.66651e-05	9.37524e-05	7.62583e-05	5.59347e-05	7.92779e-05	8.39151e-05	7.66738e-05	6.64854e-05	6.48766e-05	6.36829e-05	5.12002e-05	5.00595e-05	6.17659e-05	7.29624e-05	6.69895e-05	3.99618e-05	4.8531e-05	2.9415e-05	4.40224e-05	2.91509e-05
-6.43225	2.57314e-05	4.26865e-05	7.69897e-05	8.57034e-05	5.96437e-05	8.05814e-05	7.33188e-05	0.000103718	0.000148095	0.000116126	0.000121496	0.000124549	0.000164524	0.000129009	0.000147531	0.00014897	0.000161124	0.000168524	0.000162777	0.000173245	0.000163103	0.00019015	0.000164317	0.000171994	0.000178677	0.000143624	0.000151799	0.000129125	0.000147559	0.000121443	0.000111314	9.9884e-05	8.42534e-05	0.000113546	0.000114543	0.000100201	9.57177e-05	8.72977e-05	9.44046e-05	8.41376e-05	6.63452e-05	8.13127e-05	9.19446e-05	7.71767e-05	5.56051e-05	6.00227e-05	3.79086e-05	4.9377e-05	4.48127e-05
-5.93225	3.21529e-05	2.29393e-05	4.53855e-05	5.03107e-05	6.3621e-05	4.62679e-05	1.83564e-05	7.77424e-05	0.000125915	0.000100939	9.9438e-05	0.000114518	9.78739e-05	5.73427e-05	5.47296e-05	7.46187e-05	8.90367e-05	0.000106656	0.00010908	0.000110972	9.22947e-05	8.99839e-05	9.24552e-05	9.03129e-05	0.000109253	8.29545e-05	9.04295e-05	6.63001e-05	7.75741e-05	6.99225e-05	5.98918e-05	4.17372e-05	4.17541e-05	6.11618e-05	5.2859e-05	3.35649e-05	4.40672e-05	4.01231e-05	3.6106e-05	3.27631e-05	2.17394e-05	3.36075e-05	4.55135e-05	3.4348e-05	9.85518e-06	7.77451e-06	1.03434e-05	1.77615e-05	1.86911e-05
-5.43225	7.15781e-06	-2.64448e-05	-9.98531e-06	-1.57363e-05	7.70573e-06	-3.00104e-05	-8.32839e-05	-4.43836e-06	7.39012e-06	2.06868e-05	2.18946e-05	3.60176e-05	-1.77373e-05	-3.41693e-05	-7.72006e-05	-6.5473e-05	-4.35489e-05	-3.74845e-05	-4.34305e-05	-2.63074e-05	-3.5274e-05	-6.79177e-05	-4.3818e-05	-5.73622e-05	-3.73677e-05	-5.90109e-05	-5.03905e-05	-4.57481e-05	-5.37702e-05	-4.32281e-05	-4.40614e-05	-5.43949e-05	-4.01937e-05	-4.23433e-05	-4.91632e-05	-5.29576e-05	-4.62237e-05	-3.83109e-05	-3.04086e-05	-2.78681e-05	-2.89884e-05	-3.04457e-05	-2.06719e-05	-2.76128e-05	-4.39977e-05	-4.174e-05	-1.37762e-05	-1.46226e-05	-1.66913e-05
-4.93225	-4.44888e-05	-6.23313e-05	-2.63129e-05	-1.90082e-05	-1.08247e-05	-4.96016e-05	-7.70254e-05	-2.58328e-05	-3.48663e-05	-2.37345e-05	-3.52759e-05	-2.4243e-05	-5.34931e-05	-4.1417e-05	-9.581e-05	-7.00033e-05	-4.2731e-05	-2.38243e-05	-1.27285e-05	-2.13908e-05	-2.0109e-05	-6.50945e-05	-2.83837e-05	-4.11099e-05	-3.5076e-05	-4.38595e-05	-2.48831e-05	-1.89028e-05	-2.38453e-05	1.06914e-06	2.21878e-06	-1.88643e-05	1.43336e-05	8.61466e-06	2.89697e-06	-6.62383e-06	-9.02517e-06	5.7525e-06	5.69645e-06	1.54883e-06	1.36716e-05	1.13656e-07	5.07714e-06	9.8566e-06	-6.91905e-06	-7.21814e-06	1.71529e-05	7.7223e-06	5.31847e-06
-4.43225	-4.76458e-05	-2.22707e-05	3.05983e-05	2.66353e-05	3.89432e-06	-2.40552e-05	6.1014e-06	2.25678e-05	-7.59627e-07	3.44045e-05	6.65121e-06	4.72268e-05	5.04855e-05	6.57818e-05	1.29055e-05	3.92296e-05	6.8711e-05	7.81162e-05	9.32331e-05	7.18485e-05	9.67631e-05	8.14095e-05	9.63395e-05	7.57376e-05	8.10736e-05	7.56213e-05	0.000101617	0.000123455	9.74522e-05	9.52232e-05	0.0001052	8.36184e-05	0.000114233	0.00010917	9.74371e-05	8.62784e-05	7.96546e-05	9.23064e-05	9.19903e-05	9.23133e-05	8.92139e-05	7.44214e-05	6.84149e-05	6.22394e-05	5.95856e-05	5.81376e-05	6.25772e-05	5.14904e-05	4.66215e-05
-3.93225	8.40552e-06	5.63569e-05	0.000103806	7.73024e-05	5.45362e-05	1.88903e-05	8.24745e-05	5.79329e-05	6.70331e-05	9.76996e-05	7.94352e-05	0.000117881	0.000134227	0.000143982	0.00011698	0.000160149	0.000179809	0.00016759	0.000185656	0.000164241	0.000191559	0.000182508	0.000204913	0.000170526	0.000171944	0.000170035	0.000184939	0.000201985	0.000175315	0.000153587	0.000168966	0.000164689	0.000171748	0.000161488	0.000159252	0.000153375	0.000140872	0.000139904	0.000121754	0.000127553	0.000111608	0.000103257	8.72716e-05	9.60926e-05	8.46556e-05	8.06951e-05	7.18618e-05	6.21232e-05	6.24041e-05
-3.43225	6.55281e-05	0.000110712	0.000114629	5.74411e-05	4.76746e-05	2.60317e-05	8.85788e-05	7.0337e-05	7.40186e-05	9.15312e-05	6.40416e-05	9.13106e-05	8.99625e-05	0.000133819	0.000142065	0.000187031	0.00015434	0.000120285	0.000118015	8.54838e-05	0.000102176	0.000101347	0.000100781	9.18546e-05	0.00011184	0.000121661	0.000118579	0.000123413	7.91033e-05	5.16974e-05	9.20537e-05	0.000100971	8.70365e-05	7.2869e-05	5.88144e-05	6.54507e-05	6.00138e-05	5.80093e-05	4.56219e-05	5.37183e-05	3.84304e-05	4.30679e-05	2.50663e-05	3.1762e-05	1.45353e-05	2.53645e-05	2.38758e-05	1.61611e-05	2.01165e-05
-2.93225	4.84269e-05	8.64367e-05	5.76974e-05	-5.22809e-06	2.24542e-05	-8.14923e-07	1.04027e-05	-2.06578e-05	-8.97806e-06	8.88053e-08	8.80163e-06	-6.79141e-06	-1.72989e-05	1.27222e-05	2.48133e-05	5.19901e-05	3.55703e-06	-2.8918e-05	-2.34262e-05	-6.62975e-05	-6.38568e-05	-7.47288e-05	-8.01657e-05	-7.83922e-05	-5.17668e-05	-2.61185e-05	-3.19392e-05	-3.21247e-05	-6.4472e-05	-7.93842e-05	-5.29912e-05	-3.07314e-05	-4.56113e-05	-6.04672e-05	-4.90971e-05	-5.11485e-05	-4.54034e-05	-5.21461e-05	-6.59971e-05	-6.15565e-05	-5.9485e-05	-4.8155e-05	-6.5194e-05	-4.42451e-05	-5.91093e-05	-4.97465e-05	-4.44328e-05	-5.85277e-05	-3.17117e-05
-2.43225	6.06451e-07	1.62197e-05	1.19395e-05	-4.15507e-05	-3.0618e-05	-4.06011e-05	-2.2803e-05	-7.03917e-05	-9.1872e-05	-7.18546e-05	-3.66726e-05	-8.86599e-05	-9.23152e-05	-8.43839e-05	-8.17612e-05	-8.10524e-05	-0.000119621	-0.000126715	-0.000104699	-0.000138172	-0.000150365	-0.000152899	-0.00019361	-0.000180737	-0.000136325	-0.000103837	-0.000113085	-0.0001243	-0.000119117	-0.000119971	-0.000124202	-0.000112533	-0.000102728	-0.000102765	-9.64039e-05	-0.000102305	-8.33966e-05	-9.27096e-05	-0.000121386	-0.00010791	-8.76255e-05	-8.13213e-05	-9.05945e-05	-7.30926e-05	-6.80667e-05	-6.18258e-05	-6.19267e-05	-8.35936e-05	-5.06917e-05
-1.93225	-3.85662e-05	-3.43878e-05	-4.29902e-06	-3.41256e-05	-4.47969e-05	-3.79159e-05	-5.85787e-06	-7.58144e-05	-9.71446e-05	-8.73897e-05	-5.70674e-07	-4.61172e-05	-4.00388e-05	-6.14348e-05	-7.45733e-05	-8.17249e-05	-0.00010537	-0.000100682	-6.8684e-05	-7.90732e-05	-7.65804e-05	-7.55441e-05	-0.000106719	-0.000108444	-6.60354e-05	-5.10974e-05	-5.1426e-05	-5.68344e-05	-3.17786e-05	-3.73198e-05	-5.29408e-05	-3.9403e-05	-3.36142e-05	-4.71503e-05	-2.49961e-05	-2.61129e-05	-5.24086e-06	-2.91747e-05	-6.73983e-05	-5.77743e-05	-4.77907e-05	-4.96744e-05	-4.50343e-05	-2.69382e-05	-1.42238e-05	-1.74925e-05	-2.83613e-05	-5.08413e-05	-2.41467e-05
-1.43225	-3.55265e-05	-3.13518e-05	1.28665e-05	-7.89395e-06	-5.98871e-05	-3.52304e-05	4.20442e-06	-4.72753e-05	-1.36587e-05	-2.95511e-05	2.61734e-05	5.14662e-06	1.27781e-05	1.45811e-05	-4.69461e-06	-1.49228e-05	-2.72761e-05	-2.20473e-05	1.0468e-05	1.20431e-05	9.23145e-06	2.1304e-05	3.12564e-06	-5.61392e-06	3.74643e-05	3.52867e-05	1.76275e-05	1.01267e-05	3.91417e-05	3.23059e-05	3.35781e-05	4.21237e-05	3.99714e-05	2.8341e-05	3.78468e-05	3.89043e-05	6.19889e-05	4.47998e-05	2.27491e-06	-3.3755e-06	-1.55461e-06	-4.07825e-06	4.53704e-06	1.23428e-05	2.93864e-05	2.02999e-05	8.72658e-06	-3.42418e-07	4.24391e-06
-1.38225	-3.26623e-05	-2.87604e-05	1.60188e-05	-5.04653e-06	-6.26156e-05	-3.57794e-05	4.58067e-06	-4.34103e-05	-3.14039e-06	-2.19534e-05	2.79987e-05	9.75714e-06	1.7469e-05	2.28012e-05	3.07499e-06	-7.49179e-06	-1.8831e-05	-1.37183e-05	1.8325e-05	1.95821e-05	1.55997e-05	2.79776e-05	8.91912e-06	-1.64203e-06	4.06209e-05	3.61969e-05	2.1136e-05	1.45134e-05	3.91701e-05	3.2165e-05	3.51845e-05	4.3829e-05	4.04698e-05	2.91752e-05	4.02093e-05	4.14583e-05	6.31923e-05	4.60617e-05	7.3171e-06	-1.03558e-06	-6.41156e-07	-1.96462e-06	7.08612e-06	1.34905e-05	2.94992e-05	2.01416e-05	9.89576e-06	1.96174e-06	5.90196e-06
-1.33225	-2.97981e-05	-2.61691e-05	1.9171e-05	-2.19911e-06	-6.53441e-05	-3.63283e-05	4.95691e-06	-3.95453e-05	7.37788e-06	-1.43558e-05	2.9824e-05	1.43677e-05	2.20132e-05	2.8933e-05	8.19501e-06	-3.13191e-06	-1.56905e-05	-1.09912e-05	2.11174e-05	2.07773e-05	1.80382e-05	3.16307e-05	1.18305e-05	5.87671e-07	4.31783e-05	3.71072e-05	2.46446e-05	1.89e-05	3.91986e-05	3.20241e-05	3.67909e-05	4.55343e-05	4.09682e-05	3.00095e-05	4.25718e-05	4.40123e-05	6.43956e-05	4.73237e-05	1.23593e-05	1.30433e-06	2.72295e-07	1.49006e-07	9.6352e-06	1.46382e-05	2.96119e-05	1.99832e-05	1.10649e-05	4.26589e-06	7.56001e-06
-1.28225	-2.69338e-05	-2.35778e-05	2.23233e-05	6.48311e-07	-6.80725e-05	-3.68511e-05	5.19272e-06	-3.70103e-05	1.335e-05	-1.15333e-05	2.73134e-05	1.49602e-05	2.57702e-05	3.0498e-05	1.03106e-05	-6.40946e-07	-1.41077e-05	-8.73394e-06	2.39098e-05	2.19726e-05	2.04768e-05	3.52838e-05	1.47419e-05	2.81737e-06	4.57357e-05	3.80174e-05	2.81532e-05	2.32866e-05	3.92271e-05	3.18833e-05	3.83973e-05	4.72396e-05	4.14666e-05	3.08438e-05	4.49342e-05	4.65663e-05	6.55989e-05	4.85856e-05	1.74015e-05	3.64425e-06	1.18575e-06	2.26263e-06	1.21843e-05	1.57859e-05	2.97247e-05	1.98249e-05	1.22341e-05	6.57005e-06	9.21806e-06
-1.23225	-2.46502e-05	-2.12479e-05	2.31487e-05	1.41438e-06	-6.49785e-05	-3.45688e-05	4.7841e-06	-3.69817e-05	1.49977e-05	-1.09947e-05	2.39679e-05	1.55478e-05	2.95272e-05	3.20629e-05	1.24261e-05	1.85002e-06	-1.25248e-05	-6.47668e-06	2.67022e-05	2.31678e-05	2.29153e-05	3.89369e-05	1.76533e-05	5.04708e-06	4.82932e-05	3.89276e-05	3.16618e-05	2.76733e-05	3.92555e-05	3.17424e-05	4.00037e-05	4.89449e-05	4.19649e-05	3.16781e-05	4.72967e-05	4.91203e-05	6.68022e-05	4.98476e-05	2.24437e-05	5.98417e-06	2.0992e-06	4.37626e-06	1.47334e-05	1.69336e-05	2.98374e-05	1.96666e-05	1.34033e-05	8.8742e-06	1.08761e-05
-1.18225	-2.62106e-05	-1.94975e-05	2.15374e-05	1.12749e-06	-6.0756e-05	-3.22866e-05	4.37548e-06	-3.69531e-05	1.66455e-05	-1.04561e-05	2.06224e-05	1.61353e-05	3.32842e-05	3.36278e-05	1.45417e-05	4.34099e-06	-1.0942e-05	-4.21942e-06	2.94946e-05	2.43631e-05	2.53538e-05	4.259e-05	2.05647e-05	7.27678e-06	5.08506e-05	3.98378e-05	3.51703e-05	3.20599e-05	3.9284e-05	3.16016e-05	4.161e-05	5.06502e-05	4.24633e-05	3.25124e-05	4.96592e-05	5.16742e-05	6.80055e-05	5.11095e-05	2.74859e-05	8.32408e-06	3.01265e-06	6.48988e-06	1.72824e-05	1.80813e-05	2.99502e-05	1.95082e-05	1.45725e-05	1.11784e-05	1.25342e-05
-1.13225	-2.77711e-05	-1.77471e-05	1.9926e-05	8.40587e-07	-5.65335e-05	-3.00044e-05	3.96687e-06	-3.69245e-05	1.82933e-05	-9.91749e-06	1.72769e-05	1.67229e-05	3.70412e-05	3.51928e-05	1.66572e-05	6.83195e-06	-9.35918e-06	-1.96215e-06	3.2287e-05	2.55583e-05	2.77923e-05	4.62431e-05	2.34761e-05	9.50648e-06	5.34081e-05	4.0748e-05	3.86789e-05	3.64466e-05	3.93124e-05	3.14607e-05	4.32164e-05	5.23555e-05	4.29617e-05	3.33467e-05	5.20216e-05	5.42282e-05	6.92088e-05	5.23714e-05	3.25281e-05	1.0664e-05	3.9261e-06	8.60351e-06	1.98315e-05	1.9229e-05	3.00629e-05	1.93499e-05	1.57417e-05	1.34825e-05	1.41922e-05
-1.08225	-2.93316e-05	-1.59966e-05	1.83147e-05	5.53689e-07	-5.2311e-05	-2.77221e-05	3.55825e-06	-3.68959e-05	1.99411e-05	-9.37889e-06	1.39314e-05	1.73105e-05	4.07982e-05	3.67577e-05	1.87728e-05	9.32292e-06	-7.77635e-06	2.95107e-07	3.50794e-05	2.67536e-05	3.02308e-05	4.98962e-05	2.63875e-05	1.17362e-05	5.59655e-05	4.16582e-05	4.21875e-05	4.08332e-05	3.93409e-05	3.13198e-05	4.48228e-05	5.40608e-05	4.34601e-05	3.4181e-05	5.43841e-05	5.67822e-05	7.04121e-05	5.36334e-05	3.75703e-05	1.30039e-05	4.83955e-06	1.07171e-05	2.23806e-05	2.03767e-05	3.01757e-05	1.91916e-05	1.69109e-05	1.57867e-05	1.58503e-05
-1.03225	-3.08921e-05	-1.42462e-05	1.67034e-05	2.6679e-07	-4.80885e-05	-2.54399e-05	3.14963e-06	-3.68673e-05	2.15889e-05	-8.84029e-06	1.05859e-05	1.78981e-05	4.45552e-05	3.83227e-05	2.08883e-05	1.18139e-05	-6.19352e-06	2.55237e-06	3.78719e-05	2.79488e-05	3.26693e-05	5.35493e-05	2.92989e-05	1.39659e-05	5.85229e-05	4.25684e-05	4.56961e-05	4.52198e-05	3.93693e-05	3.1179e-05	4.64292e-05	5.57661e-05	4.39585e-05	3.50153e-05	5.67466e-05	5.93362e-05	7.16154e-05	5.48953e-05	4.26124e-05	1.53438e-05	5.753e-06	1.23404e-05	2.14808e-05	2.10662e-05	2.94489e-05	1.09125e-05	8.72985e-06	1.52764e-05	9.49895e-06
-0.98225	-3.24526e-05	-1.24958e-05	1.50921e-05	-2.01084e-08	-4.3866e-05	-2.31576e-05	2.74101e-06	-3.68386e-05	2.32367e-05	-8.30168e-06	7.24042e-06	1.84856e-05	4.83122e-05	3.98876e-05	2.30039e-05	1.43049e-05	-4.61069e-06	4.80963e-06	4.06643e-05	2.91441e-05	3.51079e-05	5.72024e-05	3.22103e-05	1.61956e-05	6.10804e-05	4.34787e-05	4.92046e-05	4.96065e-05	3.93978e-05	3.10381e-05	4.80356e-05	5.74714e-05	4.44569e-05	3.45977e-05	5.51883e-05	5.4065e-05	5.8877e-05	4.13557e-05	3.43445e-05	5.4915e-06	1.91638e-06	5.1384e-06	7.80579e-06	2.1095e-05	3.22715e-05	7.55489e-06	1.52514e-05	1.67745e-05	1.75463e-05
-0.93225	-3.4013e-05	-1.07454e-05	1.34807e-05	-3.07007e-07	-3.96435e-05	-2.08754e-05	2.3324e-06	-3.681e-05	2.48845e-05	-7.76308e-06	3.89492e-06	1.90732e-05	5.20692e-05	4.14525e-05	2.51194e-05	1.67958e-05	-3.02786e-06	7.06689e-06	4.34567e-05	3.03394e-05	3.75464e-05	6.08555e-05	3.51217e-05	1.84253e-05	6.36378e-05	4.17792e-05	4.50996e-05	4.36548e-05	3.23384e-05	2.33872e-05	3.47734e-05	2.20976e-05	2.92396e-06	2.56167e-05	4.95353e-05	5.19889e-05	4.78313e-05	2.52881e-05	3.48418e-05	2.43547e-05	1.89232e-05	1.69114e-05	2.1721e-05	2.95065e-05	4.99066e-05	1.59215e-05	3.29228e-05	2.92606e-05	2.20955e-05
-0.88225	-3.55735e-05	-8.99498e-06	1.18694e-05	-5.93905e-07	-3.5421e-05	-1.85932e-05	1.92378e-06	-3.67814e-05	2.65323e-05	-7.22447e-06	5.49428e-07	1.96608e-05	5.58262e-05	4.30175e-05	2.7235e-05	1.92868e-05	-1.44503e-06	9.32415e-06	4.37957e-05	2.71042e-05	3.36234e-05	5.74801e-05	2.841e-05	1.07193e-05	2.96576e-05	3.00535e-06	1.98831e-05	3.1101e-05	2.42793e-05	3.70486e-05	5.23221e-05	3.32514e-05	2.82869e-05	4.41937e-05	7.38442e-05	7.49281e-05	6.25927e-05	3.97099e-05	5.12955e-05	5.39283e-05	4.87914e-05	3.06259e-05	2.76731e-05	3.40906e-05	4.52556e-05	-4.28815e-07	1.76231e-05	9.55269e-06	4.11575e-06
-0.83225	-3.7134e-05	-7.24456e-06	1.02581e-05	-8.80804e-07	-3.11985e-05	-1.63109e-05	1.51516e-06	-3.67528e-05	2.81801e-05	-6.68587e-06	-2.79607e-06	2.02484e-05	5.32043e-05	3.46345e-05	1.2269e-05	1.09495e-05	3.01904e-06	1.03282e-05	1.55701e-05	1.99837e-05	3.48972e-05	7.11578e-05	4.08722e-05	4.71655e-05	6.87946e-05	2.70631e-05	4.0514e-05	4.83437e-05	3.56257e-05	7.99066e-05	0.000111725	8.38591e-05	7.82741e-05	6.18426e-05	6.67788e-05	5.2515e-05	3.81781e-05	1.34107e-05	1.56307e-05	1.78482e-06	-1.83364e-06	-1.57338e-05	-1.57289e-05	-2.12576e-05	-1.4894e-05	-4.27882e-05	-2.85377e-05	-3.75478e-05	-3.77176e-05
-0.78225	-3.86945e-05	-5.49415e-06	8.64674e-06	-1.1677e-06	-2.6976e-05	-1.45039e-05	-5.87409e-06	-4.81515e-05	2.1575e-05	2.27694e-05	-2.8323e-05	-3.19638e-05	2.61494e-05	8.93823e-06	-5.915e-07	3.04399e-05	3.40022e-05	5.12477e-05	3.66089e-05	5.80627e-05	7.24504e-05	0.000113339	9.81152e-05	9.96286e-05	9.98388e-05	7.56457e-05	5.48175e-05	3.5064e-05	7.58207e-06	5.80447e-05	8.83368e-05	2.88035e-05	1.32733e-05	-1.54134e-05	-1.0775e-05	-3.06048e-05	-3.83782e-05	-4.89133e-05	-4.95306e-05	-7.9106e-05	-7.93017e-05	-7.05811e-05	-5.84976e-05	-6.14727e-05	-5.1156e-05	-5.04724e-05	-4.40027e-05	-4.39836e-05	-3.18125e-05
-0.73225	-3.57842e-05	1.31652e-05	1.72334e-05	1.78011e-05	-4.07457e-05	-6.23579e-05	-2.85343e-05	-4.98633e-05	3.68672e-05	1.57342e-05	-4.54316e-05	-1.01065e-05	5.33442e-05	1.25945e-05	2.29993e-05	6.95449e-05	8.44177e-05	9.83479e-05	4.69457e-05	7.82194e-05	6.73885e-05	8.05713e-05	6.89297e-05	5.36399e-05	1.82227e-05	-4.36621e-06	-1.94668e-05	-4.97413e-05	-7.8528e-05	-3.66847e-05	-1.77182e-05	-6.79783e-05	-0.000104995	-0.000102004	-8.41683e-05	-8.16181e-05	-6.66756e-05	-6.45737e-05	-5.9741e-05	-7.4168e-05	-5.90741e-05	-4.79542e-05	-3.70565e-05	-4.65244e-05	-3.3884e-05	-1.75603e-05	-1.89043e-05	-2.2994e-05	-1.32342e-05
-0.68225	-1.12028e-05	4.59458e-05	2.80765e-05	3.46653e-05	-1.10423e-05	1.22651e-05	1.68105e-05	7.05011e-06	8.84513e-05	1.03833e-05	-2.45992e-05	5.87082e-05	7.46637e-05	2.12976e-05	1.83544e-05	4.89451e-05	4.61272e-05	2.8015e-05	-6.69584e-06	2.19949e-06	-3.43745e-05	-2.82764e-05	-2.37014e-05	-5.66195e-05	-0.000102774	-0.000103304	-9.58831e-05	-0.000103338	-0.0001045	-7.00578e-05	-4.53537e-05	-5.33293e-05	-7.63897e-05	-5.86996e-05	-2.94137e-05	-3.16949e-05	-2.42457e-05	-1.98449e-05	-1.5904e-05	-1.48996e-05	-5.28592e-06	-2.07072e-06	2.27537e-06	-1.63801e-05	-1.76485e-05	-1.0573e-05	-5.03729e-06	-1.47641e-05	-1.54458e-05
-0.63225	-3.18358e-05	3.66884e-05	4.47746e-05	5.4488e-05	2.6462e-05	5.06035e-05	2.19501e-05	3.70965e-05	0.000112142	-4.06715e-05	-5.79765e-05	1.50179e-07	1.28645e-05	-5.06452e-05	-6.8795e-05	-4.5868e-05	-6.14617e-05	-8.17998e-05	-0.000124848	-8.66104e-05	-8.1393e-05	-7.79821e-05	-5.79917e-05	-6.21935e-05	-8.0023e-05	-6.9958e-05	-3.69255e-05	-4.54964e-05	-4.68339e-05	-1.79936e-05	-2.6495e-06	2.30775e-05	1.3327e-06	2.88452e-06	2.54974e-05	5.76723e-06	-1.53105e-06	-1.02434e-05	-1.41364e-05	-1.4521e-05	-3.89478e-06	-1.52819e-05	-9.36623e-06	-2.31836e-05	-3.61058e-05	-3.04123e-05	-1.89971e-05	-3.72342e-05	-2.56639e-05
-0.58225	-1.58938e-05	2.13885e-05	3.4437e-05	3.22765e-05	4.03979e-05	5.37456e-05	1.76094e-05	4.77535e-06	5.2459e-05	-0.000118596	-0.000119584	-6.82921e-05	-2.86598e-05	-9.35614e-05	-0.000128876	-7.55059e-05	-6.60827e-05	-4.43744e-05	-6.89671e-05	-4.32379e-05	-2.54011e-05	-2.57449e-05	-3.83454e-06	-1.84804e-05	-8.89148e-06	1.78982e-06	1.13891e-05	5.3239e-07	-1.14608e-05	5.07195e-06	7.05061e-06	1.65365e-05	-1.32372e-06	-1.56879e-05	9.7801e-06	-2.04606e-05	-3.49153e-05	-4.61529e-05	-4.63278e-05	-5.66673e-05	-3.7263e-05	-4.24979e-05	-1.99895e-05	-4.3326e-05	-5.87024e-05	-4.42128e-05	-3.79594e-05	-6.29211e-05	-4.42795e-05
-0.53225	-6.72312e-05	-4.6237e-05	-4.44508e-05	-4.45528e-05	4.52663e-06	-3.00516e-05	-2.39548e-05	-3.83415e-05	1.35051e-05	-8.71819e-05	-5.69761e-05	-5.60758e-05	-1.20125e-06	-6.59579e-05	-9.98512e-05	-1.13245e-05	-1.73736e-05	3.80113e-06	-5.03039e-07	-5.51157e-06	8.76565e-06	4.37086e-06	-3.00735e-06	-3.27032e-05	-3.02344e-05	-2.85198e-05	-2.66684e-05	-4.29195e-05	-4.81452e-05	-2.90952e-05	-3.32116e-05	-5.11971e-05	-6.20078e-05	-5.13365e-05	-3.25051e-05	-6.7055e-05	-7.60077e-05	-8.01536e-05	-7.72798e-05	-8.71154e-05	-6.83296e-05	-6.55457e-05	-4.50225e-05	-6.52919e-05	-6.54514e-05	-4.58736e-05	-5.73146e-05	-7.18566e-05	-4.74102e-05
-0.48225	-5.03566e-05	-6.88312e-05	-9.88883e-05	-6.97637e-05	-1.78579e-05	-2.53075e-05	1.87207e-05	-2.14383e-05	5.52597e-05	-1.09727e-05	4.68912e-06	3.38995e-05	5.62538e-05	-1.92177e-05	-7.74789e-05	-2.34182e-06	-2.5522e-06	-5.98996e-06	-2.00964e-05	-4.42503e-05	-5.21131e-05	-4.18809e-05	-5.41228e-05	-0.000105748	-0.000106394	-8.59411e-05	-0.000100746	-0.000118159	-0.000106518	-8.60589e-05	-7.37414e-05	-8.69896e-05	-0.000100369	-8.04874e-05	-6.80403e-05	-8.88198e-05	-9.95936e-05	-8.77051e-05	-7.77625e-05	-7.96127e-05	-7.97751e-05	-6.76621e-05	-4.0702e-05	-4.45492e-05	-4.32118e-05	-2.12926e-05	-3.18378e-05	-4.17933e-05	-2.33947e-05
-0.43225	-3.35654e-05	-3.87419e-05	-8.46172e-05	-7.04767e-05	-2.55735e-06	-2.9892e-05	2.75053e-05	1.79552e-05	8.31247e-05	2.33379e-05	-3.49398e-06	-6.69194e-06	1.25486e-05	-3.09875e-05	-9.7427e-05	-4.32225e-05	-3.54358e-05	-6.7735e-05	-6.69107e-05	-0.000106957	-0.000133507	-9.68386e-05	-0.000102538	-0.000128467	-0.000141656	-0.000136084	-0.000129637	-0.000152289	-0.000128056	-0.000116215	-8.89327e-05	-9.37668e-05	-0.0001085	-7.06974e-05	-5.33665e-05	-6.70816e-05	-6.49734e-05	-4.00205e-05	-2.09654e-05	1.65126e-06	-3.11823e-05	-2.97413e-05	-3.82538e-06	-4.03451e-06	-9.62632e-06	5.50248e-06	-1.04889e-06	-1.81018e-05	4.13362e-07
-0.38225	1.04095e-05	-9.52881e-06	-4.69545e-05	-3.99456e-05	4.76789e-05	-2.31196e-05	7.02845e-06	-3.49371e-05	5.35892e-05	-1.78701e-05	-6.00219e-05	-4.8259e-05	-4.02296e-05	-7.79191e-05	-0.000133841	-9.67944e-05	-8.23387e-05	-8.61109e-05	-9.7958e-05	-0.000120234	-0.000156349	-0.000125517	-0.000111561	-0.000146711	-0.000171316	-0.000134661	-9.41992e-05	-0.000106131	-6.75669e-05	-6.40891e-05	-2.04995e-05	-2.14043e-06	-7.8609e-06	4.62457e-06	7.68566e-06	-1.13963e-05	-1.8427e-05	5.17986e-07	1.2768e-05	2.69683e-05	-1.93097e-05	-1.76298e-05	6.29097e-06	-4.54923e-06	-6.32612e-06	5.69152e-06	5.7177e-06	-1.39919e-05	3.63869e-07
-0.33225	-5.75465e-06	1.01023e-05	-1.94381e-05	-3.34745e-05	4.89754e-05	-5.84978e-05	-5.95122e-05	-0.000102533	-1.80995e-05	-8.98337e-05	-0.000132764	-0.000159999	-9.05348e-05	-0.000118119	-0.000152499	-0.000111786	-9.53586e-05	-8.25114e-05	-7.50444e-05	-9.74814e-05	-0.000105339	-7.52913e-05	-3.5536e-05	-3.82279e-05	-4.35917e-05	-3.68281e-05	-6.57876e-06	-1.75644e-05	3.73944e-06	-1.2572e-05	1.74963e-05	1.97451e-05	1.45667e-05	1.68476e-05	2.25699e-05	-1.53479e-05	-1.96596e-05	1.78008e-07	1.67879e-06	1.01324e-05	-2.28253e-05	-1.41399e-05	-1.26337e-05	-3.73807e-05	-2.94643e-05	-1.57583e-05	-1.24879e-05	-3.21463e-05	-1.37963e-05
-0.28225	-1.39743e-05	-2.23039e-05	-1.86309e-05	-1.36444e-05	-1.60658e-05	-6.86775e-05	-9.64625e-05	-0.00013536	-8.00687e-05	-0.000146433	-0.000147029	-0.000142762	-0.000101935	-0.000108807	-0.000120593	-5.02232e-05	-3.27867e-05	2.89783e-05	2.64206e-05	-2.17636e-06	1.10589e-07	-2.28466e-06	7.7526e-06	-1.35093e-05	1.44211e-06	-1.27742e-05	-6.19623e-06	-2.0514e-05	2.19473e-07	-6.33347e-06	1.26791e-05	1.14932e-05	6.16422e-06	4.69774e-06	-8.84285e-06	-3.33266e-05	-3.88149e-05	-2.25723e-05	-2.62294e-05	-4.24257e-05	-5.55035e-05	-2.91385e-05	-3.85436e-05	-6.46017e-05	-4.57432e-05	-3.27218e-05	-2.17724e-05	-2.41119e-05	-7.19914e-06
-0.23225	-1.91533e-05	-6.12445e-05	-3.10871e-05	1.52272e-05	-3.47481e-05	-0.000108913	-6.47239e-05	-8.54249e-05	-7.60959e-05	-0.000122596	-0.000106326	-6.38021e-05	-2.99419e-05	-5.60076e-05	-6.8378e-05	-1.84641e-05	-2.385e-05	5.46572e-05	5.10371e-05	9.69041e-06	1.91023e-05	8.40381e-06	-5.86794e-06	-1.92976e-05	-1.5309e-05	-2.461e-05	-2.85379e-05	-6.38631e-05	-3.91653e-05	-3.13399e-05	-2.89036e-05	-4.13708e-05	-5.39844e-05	-4.13003e-05	-4.5075e-05	-5.64573e-05	-5.4457e-05	-3.12045e-05	-3.34572e-05	-4.13995e-05	-5.94621e-05	-1.93801e-05	-2.26074e-05	-3.86106e-05	-2.65509e-05	-7.43008e-06	1.09992e-05	1.79353e-05	3.5075e-05
-0.18225	1.43734e-05	-6.4309e-05	-3.01896e-05	5.8732e-05	-1.2936e-05	-7.52928e-05	3.62611e-06	-3.41084e-05	-2.63447e-05	-7.02768e-05	-4.28608e-05	2.54973e-05	-1.25867e-05	-5.95066e-05	-5.27571e-05	-3.34895e-05	-5.12495e-05	2.08165e-05	3.74234e-05	-2.09818e-05	-2.80597e-05	-2.78299e-05	-3.87812e-05	-6.42512e-05	-8.57559e-05	-7.44474e-05	-7.11734e-05	-0.000108459	-6.91536e-05	-4.67082e-05	-5.98763e-05	-6.94939e-05	-7.40777e-05	-4.00664e-05	-2.94127e-05	-1.32088e-05	-1.34766e-06	2.63155e-05	2.69175e-05	3.74205e-05	2.09426e-05	3.07602e-05	3.63985e-05	2.01398e-05	-3.20474e-06	4.3064e-06	1.36609e-05	1.28658e-05	1.40833e-05
-0.13225	3.54115e-05	-1.33514e-05	-1.27498e-05	5.15714e-05	2.22238e-05	-2.5811e-05	1.38347e-05	-3.95215e-05	7.4339e-06	-2.69344e-05	-1.0157e-05	-3.27673e-06	-3.76118e-05	-9.05756e-05	-5.33509e-05	-6.89563e-05	-9.16831e-05	-3.60682e-05	-1.89016e-05	-8.24839e-05	-8.50465e-05	-7.05291e-05	-6.18105e-05	-8.07866e-05	-0.000117475	-7.36962e-05	-4.51251e-05	-7.16631e-05	-1.97833e-05	2.04124e-05	3.15237e-05	3.62401e-05	2.39328e-05	4.06726e-05	5.80574e-05	5.05806e-05	2.75252e-05	3.73117e-05	1.62151e-05	2.70841e-05	-4.25296e-06	-1.36573e-05	-1.65152e-06	-4.2902e-06	-3.43416e-05	-3.66821e-05	-2.20219e-05	-2.57613e-05	-3.18505e-05
-0.08225	1.43567e-05	1.78213e-05	-2.56736e-06	2.76569e-05	2.85752e-05	-1.11439e-05	-4.85792e-05	-7.13743e-05	6.83983e-08	-2.02548e-05	-1.90318e-05	-6.99192e-05	-8.37905e-05	-0.000108974	-6.75238e-05	-0.000100463	-8.5379e-05	-4.78154e-05	-4.79522e-05	-7.2113e-05	-5.6766e-05	-5.89759e-06	3.48146e-05	5.22857e-05	4.44924e-05	4.493e-05	5.41049e-05	1.27106e-05	2.94654e-05	4.30696e-05	4.11051e-05	2.73342e-05	-2.57439e-05	-7.71805e-06	4.15208e-05	3.21532e-05	-5.91476e-06	1.58006e-06	-2.23794e-05	-1.70904e-06	-1.20441e-05	-3.92102e-05	-2.52844e-05	-1.19205e-05	-4.35996e-05	-4.89361e-05	-2.0681e-05	-3.22527e-05	-2.78053e-05
-0.03225	-1.52269e-05	-7.59196e-07	-1.84e-05	-2.34583e-05	2.65808e-05	9.92569e-06	-5.75945e-05	-7.23323e-05	-4.45005e-05	-6.13414e-05	-7.18133e-05	-0.000108026	-9.42345e-05	-9.35253e-05	-3.45198e-05	-2.44299e-05	3.26583e-05	0.000102546	9.58025e-05	3.37843e-05	1.70968e-05	3.18064e-05	3.31488e-05	5.20111e-05	5.76868e-05	2.17472e-05	2.28836e-05	-2.27437e-05	1.06496e-05	2.98811e-05	4.15984e-05	5.08145e-05	-6.97832e-06	-4.40264e-06	5.28855e-05	3.94034e-05	7.17865e-06	2.1486e-05	1.1576e-05	4.06738e-05	2.86017e-05	3.33722e-05	5.11799e-05	6.52921e-05	5.69132e-05	6.25695e-05	9.55449e-05	0.000105673	0.000117817
0.01775	-7.66846e-05	-0.000112786	-0.000149365	-0.000164586	-5.68713e-05	9.46415e-06	3.69762e-05	-1.67863e-05	-0.000114383	-0.000209542	-0.000221915	-0.000173537	-0.000166199	-0.000198132	-0.000195319	-0.000194423	-0.000155628	-0.000101603	-0.000137548	-0.000190765	-0.000217945	-0.000190825	-0.000172454	-0.000113648	-7.60041e-05	-0.000109569	-0.0001225	-0.00016355	-0.000121398	-9.13304e-05	-7.46261e-05	-4.55888e-05	-5.71082e-05	-2.66329e-05	2.79568e-05	2.92451e-05	2.61833e-05	5.24349e-05	6.65904e-05	0.000127974	0.000149476	0.000184119	0.000171276	0.000162754	0.000153843	0.000158448	0.000176043	0.000195509	0.000209931
0.06775	-0.000378086	-0.000468876	-0.000566346	-0.000599669	-0.000392997	-7.57302e-05	0.000220572	0.00013566	-0.000221817	-0.000633039	-0.000863559	-0.000909365	-0.000891551	-0.00089543	-0.000897381	-0.000879571	-0.000849191	-0.000828374	-0.000822	-0.000826927	-0.00083409	-0.00080377	-0.000795581	-0.000737156	-0.000672962	-0.000648764	-0.000610792	-0.000598373	-0.00052875	-0.000459265	-0.000411137	-0.000334576	-0.000283524	-0.000249079	-0.000214393	-0.000202103	-0.000190203	-0.000190046	-0.000155256	-0.000105998	-8.98182e-05	-3.37281e-05	-4.20371e-05	-5.21603e-05	-5.51287e-05	-3.59082e-05	-2.69847e-05	3.74345e-07	2.26137e-05
0.11775	-0.000912782	-0.00107	-0.00121	-0.00117	-0.000750615	-0.000129548	0.000545417	0.000480174	-0.000163423	-0.000943085	-0.00148	-0.00176	-0.00181	-0.00182	-0.00184	-0.00182	-0.00186	-0.0019	-0.00184	-0.00173	-0.00164	-0.00154	-0.0015	-0.00145	-0.00139	-0.00131	-0.00123	-0.00119	-0.00112	-0.00103	-0.000979941	-0.0009182	-0.000880114	-0.000824539	-0.000793521	-0.00075232	-0.000727308	-0.000746415	-0.000695247	-0.000674092	-0.000666401	-0.0006087	-0.000585126	-0.000561928	-0.000547631	-0.000515656	-0.000498491	-0.000469305	-0.000432249
0.16775	-0.00127	-0.00139	-0.00144	-0.00116	-0.000399889	0.000495742	0.00129	0.00113	0.000270404	-0.000762092	-0.0015	-0.00202	-0.00222	-0.00222	-0.00219	-0.00214	-0.00218	-0.00221	-0.00215	-0.00202	-0.00191	-0.00179	-0.00176	-0.00174	-0.00174	-0.00168	-0.00161	-0.00158	-0.00152	-0.00145	-0.00141	-0.00138	-0.00137	-0.00134	-0.00129	-0.00121	-0.00116	-0.00118	-0.00112	-0.00113	-0.00115	-0.00112	-0.00104	-0.000975724	-0.000943676	-0.000883492	-0.000852335	-0.000822347	-0.000779532
0.21775	-0.000914465	-0.000949018	-0.000829701	-0.0003223	0.000560069	0.00147	0.00204	0.00173	0.000896108	-1.08296e-05	-0.000629315	-0.00108	-0.00139	-0.00147	-0.00149	-0.00145	-0.0015	-0.00149	-0.0015	-0.00147	-0.00141	-0.00133	-0.00133	-0.00135	-0.0014	-0.00139	-0.00135	-0.00136	-0.00132	-0.00126	-0.00124	-0.00121	-0.00123	-0.00121	-0.00116	-0.00108	-0.00102	-0.001	-0.000950518	-0.000972057	-0.000974261	-0.00097563	-0.000911308	-0.000869491	-0.000861598	-0.000807178	-0.000796834	-0.000778847	-0.00075141
0.26775	-0.000163134	-4.18055e-05	0.000198276	0.000730417	0.00149	0.00215	0.0023	0.00191	0.00129	0.000706921	0.000356442	0.000123572	-0.000164865	-0.000294593	-0.000370225	-0.000352009	-0.000370408	-0.000356032	-0.000423805	-0.000470345	-0.000498892	-0.000474781	-0.000492865	-0.000521017	-0.000579	-0.000583777	-0.000588399	-0.000612995	-0.000582915	-0.000550594	-0.00050724	-0.000481999	-0.000479115	-0.000491462	-0.000487492	-0.000440742	-0.000401628	-0.000404788	-0.000386063	-0.000417398	-0.000414786	-0.000446568	-0.000422112	-0.000425007	-0.000450058	-0.000407639	-0.000418504	-0.000423797	-0.00041671
0.31775	0.000394442	0.000580088	0.000795009	0.00113	0.00152	0.0018	0.0018	0.00154	0.00122	0.000941982	0.000782931	0.000766109	0.00062924	0.000486454	0.000377637	0.00038418	0.000402606	0.00039584	0.000353794	0.00030057	0.0002745	0.000286492	0.000263009	0.000232079	0.000226734	0.000250999	0.000228801	0.000183598	0.000196611	0.000207232	0.000236609	0.000245236	0.000244547	0.000217023	0.000198437	0.00018832	0.000191474	0.000166388	0.00017202	0.000129732	0.000132874	9.47893e-05	7.52514e-05	2.87324e-05	-2.9683e-05	-2.41188e-05	-6.17409e-05	-8.13295e-05	-8.92184e-05
0.36775	0.000433381	0.000587504	0.000681162	0.000818126	0.000970651	0.00103	0.00106	0.000973383	0.000843925	0.000737074	0.000662052	0.000693517	0.00071044	0.000640436	0.00057513	0.000598479	0.000648529	0.000662992	0.000689345	0.000663607	0.000660733	0.000690089	0.000685245	0.000673342	0.000702293	0.00070222	0.000683279	0.000645162	0.000661158	0.000647357	0.000657318	0.000653009	0.000634639	0.000595624	0.000554986	0.0005005	0.000476704	0.000428815	0.000409985	0.000349944	0.000316502	0.000291938	0.000262009	0.000227435	0.000185462	0.000165998	0.000120724	9.49918e-05	7.64663e-05
0.41775	0.000215641	0.00029393	0.000293057	0.000330269	0.000355466	0.000361464	0.000524246	0.000505887	0.000481113	0.000437918	0.000370217	0.000435799	0.00054313	0.000532838	0.000488535	0.000517163	0.000594768	0.000651836	0.000662199	0.00066263	0.000699681	0.000734658	0.000746247	0.000742227	0.000767431	0.000746586	0.000732234	0.000697124	0.000692358	0.000661408	0.000639762	0.000625232	0.000601694	0.000579357	0.000548526	0.000488114	0.00045952	0.000426106	0.000420834	0.000373371	0.00035772	0.000331787	0.000290983	0.000261567	0.000238427	0.000197675	0.000149882	0.00012255	0.000111023
0.46775	4.62061e-05	5.24524e-05	1.82481e-05	5.18593e-05	9.91584e-05	0.000128698	0.000256497	0.000238227	0.000244282	0.000202269	0.000143461	0.000226622	0.000343429	0.000354723	0.000319402	0.000360581	0.000390959	0.000470582	0.000477	0.000468909	0.000472488	0.000499628	0.000495101	0.000473452	0.000448918	0.000405026	0.000438721	0.000434862	0.000417987	0.000412847	0.000396494	0.000382278	0.000369041	0.000360387	0.000324722	0.000273874	0.000235626	0.000219391	0.000208315	0.000174537	0.000171788	0.000160523	0.000158268	0.000170419	0.00018773	0.000166602	0.000143855	0.000116896	0.000131059
0.51775	-2.62466e-05	-4.97085e-05	-7.7415e-05	-1.56002e-05	7.40764e-05	8.76212e-05	0.000175831	0.000144972	0.000163774	0.000122578	7.74961e-05	0.000177162	0.000190305	0.000175988	0.000132591	0.000169686	0.000136819	0.000184692	0.000127205	0.000127394	0.000142096	0.000175459	0.000165089	0.000129233	0.000107339	8.33256e-05	0.000108686	7.80745e-05	2.98759e-05	4.03987e-05	2.21984e-05	-1.09353e-05	-2.62363e-05	-1.44756e-05	1.06095e-05	1.78659e-05	6.74101e-06	3.47643e-05	6.30559e-05	6.28401e-05	8.73538e-05	9.10771e-05	0.000103994	0.00011092	0.000123482	0.000116316	0.000103931	8.74948e-05	0.000106106
0.56775	-2.1355e-05	-4.75739e-05	-5.03734e-05	4.52652e-05	0.000168607	0.000168412	0.000194541	0.000124373	0.000136364	6.23608e-05	4.30628e-05	8.97062e-05	3.66204e-05	3.52026e-07	-2.09027e-05	1.60456e-05	-3.58088e-05	-3.94884e-06	-8.12048e-05	-9.6608e-05	-0.000110329	-0.000116206	-0.000140965	-0.000189688	-0.000227263	-0.000220375	-0.000177569	-0.000175582	-0.000190189	-0.000134235	-0.00010604	-0.000102584	-0.000112933	-9.16596e-05	-5.46752e-05	-4.54952e-05	-6.15003e-05	-3.65751e-05	-1.30602e-05	-1.1802e-05	-1.30306e-05	-1.39605e-05	7.30569e-06	2.35245e-05	2.87313e-05	3.13648e-05	1.68477e-05	3.65724e-06	1.45257e-05
0.61775	2.27229e-05	1.30243e-05	2.42446e-05	7.30256e-05	0.0001461	9.66015e-05	0.000153695	7.93505e-05	7.75658e-05	1.57129e-05	1.5131e-05	2.75057e-05	-5.60846e-05	-0.000127154	-0.00016874	-0.0001539	-0.00019895	-0.000217428	-0.000266431	-0.000255712	-0.000219569	-0.000205785	-0.000181162	-0.000174006	-0.000151686	-0.00013527	-0.00012914	-0.000131799	-0.000127226	-9.7918e-05	-8.06462e-05	-6.85944e-05	-9.78407e-05	-8.3734e-05	-3.48434e-05	-3.72108e-05	-4.75419e-05	-3.25557e-05	-1.25717e-05	-1.90343e-05	-4.20416e-05	-5.10732e-05	-5.65883e-05	-6.12368e-05	-7.46305e-05	-7.34437e-05	-9.76045e-05	-0.000114035	-0.000115491
0.66775	2.80277e-05	4.87834e-05	7.42741e-05	7.14166e-05	9.53086e-05	4.51037e-05	0.000103164	8.66131e-06	-2.74897e-05	-0.000136216	-0.000165435	-0.000152182	-0.000196904	-0.00022784	-0.000228847	-0.000169378	-0.00017254	-0.000148792	-0.000152193	-0.000136292	-9.83151e-05	-9.77151e-05	-7.32246e-05	-7.77848e-05	-5.0871e-05	-5.87304e-05	-6.99325e-05	-5.41642e-05	-2.98776e-05	-1.57034e-05	-5.53082e-06	3.85652e-06	-4.36799e-05	-4.14047e-05	-2.64934e-05	-6.14275e-05	-8.16487e-05	-9.6617e-05	-0.000107836	-0.000125033	-0.000152133	-0.000165894	-0.000178781	-0.000164353	-0.000159803	-0.000157102	-0.000169147	-0.000181079	-0.000183065
0.71775	1.97974e-05	4.40186e-05	3.7494e-05	-1.64144e-05	5.00438e-06	-3.95609e-05	2.54248e-05	-3.41579e-05	-9.11377e-05	-0.000183128	-0.00016393	-9.9141e-05	-0.000121553	-0.000131643	-0.000138842	-7.70698e-05	-8.59725e-05	-5.81275e-05	-4.61225e-05	-3.14529e-05	4.56197e-06	1.13809e-05	1.59637e-05	-2.50033e-06	2.61002e-05	-6.68046e-06	-2.8543e-05	-5.88037e-05	-5.3896e-05	-8.07466e-05	-0.000101233	-0.000124422	-0.000188848	-0.000184769	-0.000167414	-0.000194274	-0.000188637	-0.000193574	-0.000191596	-0.000204466	-0.000226092	-0.000231624	-0.000229155	-0.000204436	-0.000189192	-0.000184761	-0.000188111	-0.000186685	-0.000183129
0.76775	-3.67538e-05	-7.47612e-06	-1.81121e-05	-3.82479e-05	2.43842e-05	2.06989e-05	9.32711e-05	3.24276e-05	-3.231e-05	-0.000125712	-0.000106062	-6.08781e-05	-5.96213e-05	-4.15656e-05	-5.14366e-05	-1.15149e-06	-2.93522e-05	2.39893e-05	1.70496e-05	-3.61909e-06	-1.22341e-05	-4.00775e-05	-9.07414e-05	-0.000139166	-0.00014582	-0.000174468	-0.000173719	-0.00019748	-0.000187922	-0.00020608	-0.000203923	-0.000221192	-0.000254415	-0.000222324	-0.000215972	-0.000241277	-0.000218811	-0.000222597	-0.00020785	-0.000205742	-0.000230481	-0.000239176	-0.000217063	-0.000208843	-0.000196036	-0.000196192	-0.00019913	-0.000192856	-0.000191492
0.81775	-2.55154e-05	-8.38327e-06	-2.10015e-05	-2.8444e-05	6.50026e-05	0.00010421	0.000144964	6.25289e-05	2.83041e-05	-2.96463e-05	-1.65242e-05	-2.16092e-05	-2.27849e-05	-4.14251e-05	-8.01295e-05	-8.38803e-05	-0.000138898	-0.000111429	-0.000144723	-0.000174287	-0.000175356	-0.00019119	-0.000244856	-0.000244428	-0.000249077	-0.000263197	-0.000229931	-0.000248485	-0.000236217	-0.000235343	-0.000219901	-0.000231719	-0.000242402	-0.000215944	-0.000216612	-0.000236838	-0.000220366	-0.00022149	-0.000214546	-0.000222384	-0.000246594	-0.000255312	-0.000207926	-0.000195969	-0.000177508	-0.000172957	-0.00016365	-0.000161428	-0.000154554
0.86775	-3.66505e-05	-1.45404e-05	-1.48673e-05	2.72054e-06	9.01727e-05	0.000116816	9.75485e-05	-7.79593e-06	9.57537e-06	-5.30757e-05	-6.17323e-05	-0.000143312	-0.000152481	-0.000170574	-0.000194612	-0.000197082	-0.000239441	-0.000192695	-0.000237137	-0.000250885	-0.000232906	-0.000246852	-0.000281027	-0.000237892	-0.000214888	-0.000237254	-0.000233731	-0.000246682	-0.000235061	-0.000224516	-0.000217225	-0.000240127	-0.000244881	-0.000204893	-0.000197887	-0.000199913	-0.000170132	-0.000152463	-0.000151978	-0.000149545	-0.000146706	-0.000163063	-0.000139469	-0.000139861	-0.000151862	-0.000157093	-0.000153937	-0.000174906	-0.000179985
0.91775	-3.97448e-05	-2.63821e-05	-5.7559e-05	-7.08793e-05	2.80815e-06	1.66685e-06	-4.56545e-05	-0.000119	-5.914e-05	-0.000118914	-0.0001106	-0.000179069	-0.000217461	-0.000222271	-0.000237281	-0.000221595	-0.000239444	-0.000186245	-0.000252798	-0.000241809	-0.000237872	-0.000252654	-0.00027495	-0.000242305	-0.000222177	-0.00020731	-0.00021305	-0.000213143	-0.000183471	-0.000148402	-0.000118846	-0.000123918	-0.000114631	-0.000114235	-0.000140511	-0.000151315	-0.000144548	-0.000148202	-0.000181455	-0.000200428	-0.000190942	-0.000210435	-0.000182626	-0.000163139	-0.000166626	-0.000156399	-0.000152141	-0.00016248	-0.000154565
0.96775	-7.99772e-05	-8.65134e-05	-0.000125825	-0.000132913	-6.28893e-05	-9.15226e-05	-9.79094e-05	-0.000132621	-6.59851e-05	-0.000134736	-0.000101809	-0.000147015	-0.000219734	-0.000226815	-0.000251254	-0.000220753	-0.000216329	-0.000182507	-0.000228752	-0.000191714	-0.000192737	-0.00017677	-0.000164316	-0.000131276	-8.1874e-05	-8.41286e-05	-0.000143248	-0.000153541	-0.000164271	-0.000154576	-0.000155629	-0.000179105	-0.000189091	-0.000168506	-0.000185928	-0.000188239	-0.000153427	-0.000143505	-0.000161863	-0.000161031	-0.000147311	-0.000160172	-0.000146829	-0.000151758	-0.000170797	-0.000170813	-0.000188056	-0.000200529	-0.000192006
1.01775	-4.97272e-05	-6.57871e-05	-0.000121928	-0.000136525	-6.31032e-05	-5.50106e-05	-5.6797e-05	-0.000107385	-5.47184e-05	-0.000137555	-0.00014563	-0.000150435	-0.000206609	-0.000183589	-0.000198068	-0.000130908	-0.000114112	-6.9785e-05	-8.65575e-05	-0.000100967	-0.000141374	-0.000135992	-0.000157505	-0.000165527	-0.000172188	-0.000187939	-0.000201952	-0.000201002	-0.000189827	-0.000153529	-0.000145602	-0.000138197	-0.000128328	-0.000118979	-0.000156877	-0.000181856	-0.00016777	-0.000179894	-0.000207567	-0.000209133	-0.000231564	-0.000247139	-0.000206806	-0.000200231	-0.000197478	-0.000187089	-0.000202633	-0.00019783	-0.000186365
1.06775	-3.60988e-05	-6.07152e-05	-0.000103722	-0.00012794	-6.99234e-05	-4.25093e-05	-2.62021e-05	-7.08049e-05	-1.1954e-05	-5.48731e-05	-6.59682e-05	-6.57025e-05	-0.000117632	-0.00012029	-0.000167927	-0.00012204	-0.000137356	-0.000146869	-0.00018499	-0.000157221	-0.000160118	-0.000115522	-0.000122043	-0.00011208	-0.000118558	-0.000157826	-0.000172794	-0.000189799	-0.000193614	-0.000181259	-0.000199931	-0.00018883	-0.00021151	-0.00019143	-0.0001975	-0.000210734	-0.000199623	-0.000182894	-0.000181826	-0.000175815	-0.000203232	-0.000196452	-0.000160435	-0.000152218	-0.000151046	-0.000147087	-0.000159597	-0.000158568	-0.000167219
1.11775	-6.28031e-05	-5.72086e-05	-7.23842e-05	-9.43803e-05	-3.08222e-05	1.91838e-05	-2.49659e-06	-4.03551e-05	-3.34338e-06	-5.53548e-05	-0.00013093	-0.000147859	-0.000134262	-0.000128689	-0.000175864	-0.000121443	-0.000115642	-8.81588e-05	-0.000143694	-0.000113396	-0.000135469	-0.000126591	-0.00015576	-0.000164823	-0.00021096	-0.000230237	-0.000232219	-0.000232009	-0.000193324	-0.000168244	-0.000157956	-0.000115954	-0.000127069	-0.000103736	-0.000104414	-0.000114515	-0.000122949	-0.00010649	-9.64352e-05	-9.90172e-05	-0.000134374	-0.000132411	-0.000118909	-0.00012228	-0.000131814	-0.000133813	-0.000145741	-0.000167231	-0.00017437
1.16775	-3.72875e-05	-5.51529e-05	-6.13554e-05	-9.61679e-05	-8.56546e-05	-0.000121854	-7.45312e-05	-5.71863e-05	-2.05383e-05	-6.08519e-05	-8.12186e-05	-3.6768e-05	-2.33293e-05	-8.41878e-05	-0.000177472	-0.000172781	-0.000157108	-0.000181278	-0.000225086	-0.000174124	-0.000166711	-0.0001394	-0.000122351	-0.000115453	-0.000149082	-0.000137267	-0.000127186	-0.000115824	-9.0731e-05	-7.63105e-05	-4.13506e-05	-1.33499e-05	-3.19064e-05	-2.23603e-05	-3.8338e-05	-5.91712e-05	-8.43555e-05	-9.3262e-05	-9.38632e-05	-0.000125895	-0.000154407	-0.000160569	-0.000157477	-0.00018373	-0.000194647	-0.000198053	-0.000203999	-0.000235859	-0.000224473
1.21775	-0.000116303	-9.23009e-05	-6.32105e-05	-3.34744e-05	-1.90402e-05	-7.93282e-05	-4.70129e-05	-4.31076e-05	-3.6511e-05	-0.000103016	-0.000110907	-7.65501e-05	-5.01765e-05	-9.72489e-05	-0.000167708	-0.000146622	-9.58284e-05	-0.000104159	-0.000106049	-8.54495e-05	-5.18306e-05	-4.37816e-05	-1.39784e-05	-6.78693e-06	-2.36379e-05	-1.43298e-05	-3.63179e-05	-4.29265e-05	-6.26782e-05	-6.78312e-05	-5.33424e-05	-7.01305e-05	-0.000102973	-9.85831e-05	-0.000112264	-0.000135069	-0.000153722	-0.000189866	-0.000207724	-0.000238885	-0.000255864	-0.000269801	-0.000269441	-0.000287014	-0.000289467	-0.000287888	-0.000277922	-0.000304097	-0.000274112
1.26775	-9.66467e-05	-9.01346e-05	-7.84658e-05	-3.06211e-05	-4.23239e-05	-0.000134089	-6.36566e-05	-6.29988e-05	-4.5462e-05	-8.3176e-05	-3.79628e-05	1.28902e-05	2.34995e-05	-2.82866e-05	-5.71001e-05	-3.75972e-05	1.06343e-05	-6.41219e-06	3.69117e-06	-3.39186e-05	-5.22974e-06	-9.62391e-06	-1.05855e-05	-3.45552e-05	-7.51207e-05	-8.46269e-05	-9.63609e-05	-0.000127724	-0.000171276	-0.000194928	-0.000202557	-0.000231183	-0.000257407	-0.000241527	-0.000254405	-0.000262275	-0.000265213	-0.000308198	-0.000319109	-0.000332762	-0.000322574	-0.000340399	-0.000340501	-0.000346127	-0.000340776	-0.000334108	-0.00032163	-0.000330384	-0.000298822
1.31775	-0.00011122	-0.000119301	-9.83519e-05	-4.29171e-05	-1.47217e-05	-2.65223e-05	2.45304e-05	3.2106e-06	1.33847e-05	-3.58924e-06	2.18669e-05	5.23015e-05	3.60457e-05	6.36524e-06	-4.11828e-05	-4.72324e-05	-3.60792e-05	-3.94284e-05	-5.26965e-05	-0.000107024	-0.000101289	-0.000117153	-0.000143764	-0.000186841	-0.000219937	-0.000243451	-0.000264147	-0.000284825	-0.000308631	-0.000325961	-0.000340971	-0.000344612	-0.000335345	-0.000327949	-0.000342141	-0.000331348	-0.000323894	-0.00034636	-0.000351548	-0.000360243	-0.000340519	-0.000334693	-0.000324374	-0.000324375	-0.000311292	-0.000308199	-0.000297684	-0.000296015	-0.000278789
1.36775	-5.09074e-05	-7.10578e-05	-7.99482e-05	-2.87039e-05	-1.93393e-05	-2.55015e-05	2.627e-05	-3.99719e-06	2.01988e-05	-3.49895e-06	-3.33974e-05	-1.16256e-05	-3.74675e-05	-0.000103494	-0.000153735	-0.000181059	-0.000196501	-0.000209006	-0.000220807	-0.000261082	-0.000271483	-0.000265241	-0.000278594	-0.000318497	-0.000325219	-0.000342982	-0.000356994	-0.000375106	-0.000363714	-0.000371307	-0.000369627	-0.000352845	-0.000342902	-0.000332053	-0.000327986	-0.000297526	-0.000278921	-0.000271152	-0.000258478	-0.000259551	-0.000234279	-0.000239303	-0.000247491	-0.000275892	-0.000257184	-0.000276442	-0.000287242	-0.000281885	-0.000277772
1.41775	-3.05583e-05	-6.56444e-05	-7.60524e-05	-2.46687e-05	-9.7471e-05	-0.000109495	-3.34041e-05	-7.91353e-05	-5.87875e-05	-0.000103109	-0.000142227	-0.000139136	-0.000155263	-0.00021009	-0.000276735	-0.0002825	-0.000298177	-0.000322863	-0.000328194	-0.000333005	-0.000342868	-0.000324853	-0.000317639	-0.000349366	-0.000369459	-0.000355433	-0.000328649	-0.000325093	-0.000289003	-0.000271153	-0.000247726	-0.000221403	-0.000203514	-0.000215556	-0.000217887	-0.000220011	-0.000233077	-0.000231046	-0.000222846	-0.000251768	-0.000241213	-0.000256475	-0.000248949	-0.000271802	-0.00025499	-0.000272802	-0.000283284	-0.000254379	-0.000252597
1.46775	-6.14659e-05	-9.89786e-05	-0.000103875	-7.30812e-05	-0.000147721	-0.000201125	-0.000137078	-0.000159062	-0.000152723	-0.000191888	-0.000225632	-0.000236517	-0.000216094	-0.000271917	-0.000301347	-0.000290199	-0.000295811	-0.000332832	-0.00033796	-0.000300925	-0.000278467	-0.000247457	-0.0002303	-0.000234593	-0.000224892	-0.00018591	-0.000189016	-0.000216775	-0.000206471	-0.000208384	-0.000208142	-0.00021335	-0.000245363	-0.00024263	-0.000222076	-0.000224222	-0.000251205	-0.000238608	-0.00021709	-0.000231598	-0.000234579	-0.000259456	-0.000261119	-0.000275255	-0.000266371	-0.000285772	-0.000298838	-0.000274582	-0.000283204
1.51775	-0.000102194	-0.000137166	-0.000115004	-0.000102393	-0.000177267	-0.000229109	-0.000165694	-0.000187141	-0.000184607	-0.000225798	-0.00025122	-0.000278139	-0.000208487	-0.000195464	-0.000215447	-0.000210668	-0.000172066	-0.000179007	-0.00016158	-0.000151111	-0.00016036	-0.00016891	-0.000190668	-0.000202689	-0.000232089	-0.000200118	-0.000200059	-0.000228151	-0.000223443	-0.000216856	-0.000221584	-0.000215152	-0.000230971	-0.00023114	-0.000232767	-0.00025566	-0.000290323	-0.00029382	-0.000279091	-0.000291202	-0.000312703	-0.000335813	-0.000322545	-0.00033036	-0.000331785	-0.000346383	-0.00035389	-0.00034401	-0.000346674
1.56775	-0.000110933	-0.000141927	-0.000107071	-9.38905e-05	-0.000113925	-0.00015956	-0.000175524	-0.000178216	-0.000124254	-0.00014581	-0.000167022	-0.000151006	-9.68485e-05	-8.90973e-05	-0.00014374	-0.000159583	-0.000126434	-0.000154095	-0.000151664	-0.000137432	-0.000168082	-0.000177913	-0.000201704	-0.000215225	-0.000213888	-0.000197336	-0.000223859	-0.000255596	-0.000279237	-0.000277855	-0.000288863	-0.000302594	-0.00031814	-0.000332434	-0.000342566	-0.000362259	-0.000384429	-0.000395184	-0.000392765	-0.000386113	-0.000411094	-0.000437887	-0.000417599	-0.000419774	-0.000411885	-0.000427907	-0.000433029	-0.000430723	-0.000432354
1.61775	-0.000139921	-0.000116218	-8.76898e-05	-7.78663e-06	-3.38461e-05	-8.45186e-05	-0.000115735	-0.000161046	-8.88662e-05	-0.000103165	-0.000151062	-0.000143356	-0.000125839	-0.000118548	-0.000160035	-0.00015865	-0.000140169	-0.000159418	-0.000142132	-0.000147677	-0.000220547	-0.000221833	-0.000265751	-0.000305185	-0.000288077	-0.000307653	-0.000337761	-0.000362321	-0.000385369	-0.000387104	-0.000401688	-0.000417596	-0.000444977	-0.000458009	-0.000465167	-0.000489918	-0.000491406	-0.000504752	-0.000504232	-0.000490458	-0.000505306	-0.000530875	-0.000502559	-0.000506874	-0.000484325	-0.000487184	-0.000482566	-0.00046249	-0.000447178
1.66775	-7.61222e-05	-5.16884e-05	-8.8262e-05	-9.78038e-06	-3.62049e-05	-8.52425e-05	-0.000112716	-0.000186355	-0.000119149	-0.000108421	-0.00018027	-0.000166413	-0.000149758	-0.000188936	-0.000226787	-0.000194488	-0.000212148	-0.000234295	-0.000258234	-0.000280468	-0.000345046	-0.000347404	-0.000404959	-0.000452331	-0.000433351	-0.000471204	-0.000472628	-0.000486921	-0.00050222	-0.000506526	-0.000520258	-0.000545926	-0.000563073	-0.000561643	-0.000559317	-0.0005702	-0.000560825	-0.000566752	-0.000554249	-0.000535249	-0.000518247	-0.000549232	-0.000543831	-0.000536849	-0.000523548	-0.000520102	-0.000513933	-0.000496055	-0.000472632
1.71775	-5.50489e-05	-1.67166e-05	-0.00011029	-4.20984e-05	-5.65284e-05	-9.75903e-05	-8.50344e-05	-0.00017689	-0.000158026	-0.000157361	-0.000224887	-0.000240543	-0.000228744	-0.000302898	-0.000338085	-0.000297276	-0.000361445	-0.000367578	-0.00041754	-0.000427451	-0.000463257	-0.000500358	-0.000552475	-0.000573061	-0.000548341	-0.000587094	-0.00057218	-0.000585953	-0.000591214	-0.000589042	-0.000589346	-0.000597163	-0.000615228	-0.000598336	-0.000608494	-0.00061308	-0.000605016	-0.000611688	-0.000597713	-0.000581438	-0.000565957	-0.00058322	-0.000586895	-0.000573062	-0.000554723	-0.000541322	-0.000523864	-0.000506578	-0.000478324
1.76775	-3.29831e-05	-2.86462e-06	-0.000126012	-0.000103649	-0.000138043	-0.000158785	-9.47534e-05	-0.000192233	-0.000213335	-0.000244573	-0.000299071	-0.000325333	-0.000296252	-0.000398569	-0.000448675	-0.00040844	-0.000464731	-0.000491265	-0.000543976	-0.00053178	-0.000548478	-0.000579548	-0.000601511	-0.00060341	-0.000600712	-0.000617681	-0.000598053	-0.000632651	-0.000647634	-0.000647106	-0.000647369	-0.00065629	-0.000673599	-0.00066297	-0.00066452	-0.000645569	-0.000625694	-0.000621933	-0.000598099	-0.000587737	-0.000566799	-0.000569993	-0.000573634	-0.000558187	-0.000544833	-0.000529375	-0.000513028	-0.000508928	-0.000488308
1.81775	-8.85471e-05	-9.98663e-05	-0.000160303	-0.0001301	-0.000158621	-0.000213054	-0.000141637	-0.000233792	-0.000280349	-0.000329474	-0.000354208	-0.000391916	-0.000387708	-0.000470342	-0.000505735	-0.000468812	-0.000507157	-0.000519949	-0.000563708	-0.000562855	-0.000621298	-0.00062148	-0.000628372	-0.000634977	-0.000655435	-0.000664985	-0.000643635	-0.000664114	-0.000659659	-0.000644812	-0.000642426	-0.000635131	-0.00065135	-0.000636089	-0.000634903	-0.000611111	-0.000588509	-0.000568843	-0.000556783	-0.000557037	-0.000545118	-0.00053701	-0.000526669	-0.000519878	-0.000502357	-0.000494551	-0.0004798	-0.000477194	-0.000476465
1.86775	-0.000144117	-0.000177303	-0.000192504	-0.000190901	-0.000232572	-0.000252468	-0.000173392	-0.000292177	-0.000329439	-0.000361881	-0.000394627	-0.000419013	-0.000446641	-0.000523373	-0.000546988	-0.000556482	-0.000569871	-0.000571971	-0.000590145	-0.000618469	-0.000683895	-0.000630804	-0.000613825	-0.000603394	-0.000627164	-0.00062952	-0.000609844	-0.00062149	-0.000587719	-0.000567913	-0.000573479	-0.000547462	-0.000570544	-0.000557852	-0.000547172	-0.000537606	-0.000516844	-0.000491861	-0.00048799	-0.000485189	-0.000475367	-0.000468932	-0.000462049	-0.000468706	-0.000465507	-0.000465677	-0.000460603	-0.000470015	-0.000480075
1.91775	-0.000193495	-0.000243283	-0.000219698	-0.000221422	-0.000221448	-0.000236613	-0.000228488	-0.000334368	-0.000344695	-0.000385787	-0.000436005	-0.000515185	-0.000531327	-0.000572124	-0.000583381	-0.00059407	-0.000598884	-0.000550422	-0.000557494	-0.000569236	-0.000614282	-0.00056898	-0.000557101	-0.000530507	-0.000558787	-0.000583727	-0.000555985	-0.000539017	-0.000494683	-0.00048288	-0.000480193	-0.000450593	-0.000462016	-0.000442701	-0.000442974	-0.000467638	-0.000465268	-0.000452603	-0.000458325	-0.000456889	-0.000458224	-0.000447686	-0.00044928	-0.000469264	-0.000466244	-0.000471651	-0.000472293	-0.000481552	-0.00048777
1.96775	-0.000201791	-0.000248048	-0.000234563	-0.000275154	-0.000266587	-0.000266066	-0.000296656	-0.00036149	-0.00035614	-0.000398644	-0.000450841	-0.000505704	-0.000532403	-0.00054803	-0.000549821	-0.000550489	-0.000571341	-0.0005237	-0.000504323	-0.000475923	-0.000482379	-0.000449918	-0.000455634	-0.000432086	-0.00044216	-0.000487336	-0.000471386	-0.000460896	-0.000444029	-0.000451426	-0.000432823	-0.000418713	-0.000443117	-0.000433407	-0.0004316	-0.000463386	-0.000475304	-0.000477775	-0.000483189	-0.00048604	-0.000490203	-0.000476096	-0.000473468	-0.000495505	-0.000485203	-0.000485272	-0.000482065	-0.000492937	-0.000487504
2.01775	-0.000194288	-0.000255756	-0.000247274	-0.000248427	-0.00022612	-0.000266906	-0.000319545	-0.000348165	-0.000349267	-0.000382884	-0.00044845	-0.000471302	-0.000449573	-0.000459167	-0.000462484	-0.000436306	-0.000454446	-0.000447976	-0.000434935	-0.000382256	-0.000374533	-0.000360303	-0.000394693	-0.000420756	-0.000421086	-0.00046261	-0.000460934	-0.000455573	-0.000465518	-0.000485153	-0.000467863	-0.000482382	-0.000496533	-0.000496726	-0.000478928	-0.000494544	-0.0005034	-0.000508669	-0.000494756	-0.000506404	-0.000517175	-0.000504063	-0.000487387	-0.000508318	-0.000481419	-0.000483944	-0.000482625	-0.000492491	-0.000471613
2.06775	-0.000175879	-0.000235334	-0.000234201	-0.000190798	-0.00018347	-0.000283347	-0.000301467	-0.00030356	-0.000325414	-0.000323121	-0.000381388	-0.000372365	-0.000372755	-0.000364376	-0.000389489	-0.000376655	-0.000378681	-0.000406847	-0.000399523	-0.000390646	-0.000395925	-0.000391395	-0.000435033	-0.000478313	-0.000452162	-0.000499367	-0.000483495	-0.00048876	-0.000500615	-0.000501372	-0.000498407	-0.000512363	-0.000517732	-0.000514067	-0.000499663	-0.000496763	-0.000495413	-0.000509856	-0.000497784	-0.0005174	-0.000514194	-0.000511274	-0.00050279	-0.000511958	-0.000497636	-0.000516371	-0.000512742	-0.000532851	-0.000508305
2.11775	-0.000140196	-0.000174969	-0.000194274	-0.00013304	-0.000113855	-0.00021817	-0.000225602	-0.000268782	-0.000300428	-0.000272629	-0.000361388	-0.00031606	-0.000316475	-0.000344137	-0.00040155	-0.000406875	-0.000384313	-0.000412269	-0.000432219	-0.000463098	-0.000458003	-0.000453784	-0.000488422	-0.000520369	-0.000472545	-0.00049859	-0.000478843	-0.000492809	-0.000495656	-0.000477925	-0.000494675	-0.000504478	-0.000509404	-0.000518828	-0.000523696	-0.000520398	-0.000513003	-0.000544067	-0.000553634	-0.000571464	-0.000565987	-0.000576533	-0.000578733	-0.000579765	-0.00058152	-0.000602249	-0.000593163	-0.000607535	-0.000589318
2.16775	-0.000142865	-0.000129962	-0.000142302	-0.000129597	-9.49766e-05	-0.000215971	-0.000224217	-0.000290553	-0.000312494	-0.000279746	-0.000361196	-0.000345915	-0.000365202	-0.000373188	-0.000435386	-0.00044963	-0.000427271	-0.000400619	-0.000419958	-0.000479816	-0.000473772	-0.000452395	-0.000487978	-0.000484174	-0.000455379	-0.000475015	-0.000486613	-0.000517544	-0.000531721	-0.0005232	-0.000547198	-0.000550346	-0.000573086	-0.000602718	-0.000610489	-0.0006241	-0.000605479	-0.000630944	-0.000663477	-0.000687997	-0.000670841	-0.000674217	-0.000680585	-0.000665932	-0.000662498	-0.000680479	-0.00065455	-0.000661333	-0.00064611
2.21775	-0.000125003	-0.000135543	-0.000131765	-0.000149808	-0.000158023	-0.000249815	-0.000220336	-0.0003274	-0.000323988	-0.000319481	-0.000369336	-0.000338452	-0.00035814	-0.000365162	-0.000422767	-0.000432997	-0.00042056	-0.000349818	-0.000397623	-0.000465667	-0.000477557	-0.000476731	-0.000531971	-0.000533484	-0.000538429	-0.000553504	-0.000603914	-0.000634451	-0.000652984	-0.000654903	-0.000662546	-0.000664199	-0.000699242	-0.000730544	-0.000719825	-0.000729511	-0.000704818	-0.000720795	-0.000748657	-0.00075713	-0.000727134	-0.000720253	-0.000718959	-0.000694439	-0.000673132	-0.000687611	-0.000658963	-0.000656565	-0.000647465
2.26775	-0.000150751	-0.000184037	-0.000165059	-0.000176924	-0.000227515	-0.00031478	-0.000235786	-0.000316449	-0.000275893	-0.00031685	-0.000312363	-0.000294502	-0.000298984	-0.000344425	-0.000432921	-0.000464438	-0.000480729	-0.000432284	-0.000481778	-0.000533777	-0.000569675	-0.000599501	-0.000647266	-0.000657494	-0.000666517	-0.000691875	-0.000745895	-0.000751875	-0.000755569	-0.000757751	-0.000740114	-0.000735875	-0.000761592	-0.000775778	-0.000748423	-0.000753494	-0.000727239	-0.000731062	-0.000731725	-0.00072784	-0.000690264	-0.000681691	-0.000682666	-0.000671347	-0.000635001	-0.000648276	-0.000631924	-0.000626426	-0.000624143
2.31775	-0.000158004	-0.000198712	-0.00018329	-0.000154192	-0.000225053	-0.000291374	-0.000192777	-0.000271256	-0.000238753	-0.000340338	-0.000337715	-0.00032984	-0.000349001	-0.000419877	-0.000517362	-0.000552505	-0.000582932	-0.000592305	-0.000633208	-0.000667045	-0.000684395	-0.000719272	-0.000737886	-0.000744189	-0.000729445	-0.000761886	-0.000789428	-0.000781362	-0.000757992	-0.000742016	-0.00072697	-0.000712414	-0.000711824	-0.00069183	-0.000683335	-0.000679743	-0.000675271	-0.000687587	-0.000676415	-0.000665639	-0.000641611	-0.000655235	-0.00064612	-0.0006359	-0.000620054	-0.000629316	-0.000620938	-0.000624814	-0.00063731
2.36775	-0.000155378	-0.000177876	-0.000174827	-0.000167566	-0.000228115	-0.000284568	-0.000241197	-0.00030203	-0.00028374	-0.000389759	-0.000456187	-0.000472376	-0.000464302	-0.000548891	-0.000609614	-0.000612421	-0.000661566	-0.000702541	-0.000701036	-0.000731863	-0.0007286	-0.000713851	-0.000705274	-0.0007132	-0.000691286	-0.000695801	-0.00071731	-0.000719811	-0.000690681	-0.000668947	-0.000676734	-0.000657016	-0.000653508	-0.00063861	-0.000630335	-0.000634329	-0.000648312	-0.000658129	-0.000642708	-0.000648785	-0.000639184	-0.000659821	-0.000662171	-0.000658156	-0.000650737	-0.000659782	-0.000658731	-0.000672239	-0.00067958
2.41775	-0.000181942	-0.000163098	-0.000174322	-0.000209916	-0.000290972	-0.000345471	-0.00030808	-0.000361935	-0.000357024	-0.000439894	-0.000494155	-0.000534805	-0.000533307	-0.000598879	-0.000613816	-0.000576229	-0.000618654	-0.000645869	-0.000652166	-0.000683363	-0.000661252	-0.000619662	-0.000616684	-0.000644478	-0.000642866	-0.000624611	-0.000661411	-0.000676383	-0.000646225	-0.000640846	-0.000662882	-0.000648744	-0.000651142	-0.000645153	-0.00064499	-0.000670087	-0.000690179	-0.000692201	-0.000694438	-0.000717663	-0.000719797	-0.000726764	-0.000718091	-0.000701275	-0.000690177	-0.000699811	-0.000697215	-0.000705994	-0.000695957
2.46775	-0.000172168	-0.000187771	-0.000187752	-0.000244499	-0.000306827	-0.000343602	-0.000315659	-0.000383405	-0.000375593	-0.000419965	-0.000448333	-0.000505246	-0.000507922	-0.000547424	-0.000545168	-0.000510346	-0.000542825	-0.000582822	-0.000611405	-0.000615913	-0.000590451	-0.000553235	-0.000575365	-0.000622302	-0.000644747	-0.000637174	-0.00067878	-0.000712973	-0.000684951	-0.000713309	-0.000729621	-0.000728201	-0.0007508	-0.00075045	-0.000730062	-0.000738038	-0.000733333	-0.000722047	-0.000732185	-0.000746854	-0.000712947	-0.000710508	-0.000718038	-0.000719657	-0.00070857	-0.000717884	-0.000720819	-0.00072221	-0.000700887
2.51775	-0.000202763	-0.000207141	-0.000189346	-0.000239966	-0.000302469	-0.00032518	-0.000276115	-0.000360899	-0.000353099	-0.000373494	-0.000364117	-0.00043952	-0.000449348	-0.000487188	-0.000503636	-0.000482614	-0.000508706	-0.000550204	-0.000621487	-0.000640996	-0.000602049	-0.000592342	-0.000632904	-0.000676876	-0.000719188	-0.000736563	-0.000753686	-0.000780258	-0.000747186	-0.000763773	-0.000743601	-0.000721208	-0.000736148	-0.000737453	-0.000738624	-0.000754277	-0.000741606	-0.000746	-0.000772381	-0.00076438	-0.000731914	-0.000742427	-0.000730245	-0.000724191	-0.000702018	-0.000689133	-0.000681997	-0.000672441	-0.000647732
2.56775	-0.000150585	-0.000204972	-0.000177577	-0.000223863	-0.000262228	-0.000237697	-0.000212338	-0.00032312	-0.000331611	-0.000319406	-0.000369195	-0.000437091	-0.000468831	-0.000521328	-0.00054209	-0.000551694	-0.000609035	-0.000642335	-0.000710932	-0.000708605	-0.000658382	-0.000641542	-0.000667604	-0.000683513	-0.000702326	-0.000724095	-0.000731926	-0.000784313	-0.000783602	-0.000786135	-0.000782944	-0.000762486	-0.000786893	-0.00076878	-0.000752228	-0.000729679	-0.000695129	-0.000694278	-0.000699139	-0.00066956	-0.000634236	-0.000658383	-0.000659412	-0.000667483	-0.000668188	-0.000665159	-0.00066472	-0.000683362	-0.000678671
2.61775	-0.000145129	-0.000186498	-0.000168214	-0.000201431	-0.000248468	-0.00026167	-0.000243693	-0.000330953	-0.000339549	-0.000364762	-0.000460184	-0.000511875	-0.000541635	-0.000588672	-0.000602218	-0.000580879	-0.00060807	-0.000611821	-0.000669541	-0.00070842	-0.000678345	-0.00067349	-0.000708341	-0.000729893	-0.000739668	-0.000748934	-0.000734228	-0.000746928	-0.000733886	-0.000687423	-0.000671392	-0.000627455	-0.000625662	-0.000629855	-0.000646538	-0.000659732	-0.000660512	-0.000682209	-0.000697124	-0.000684228	-0.000698185	-0.000727878	-0.000725131	-0.000727529	-0.000729348	-0.000722325	-0.000725622	-0.000750311	-0.000752114
2.66775	-0.000130173	-0.00018394	-0.000184621	-0.000232542	-0.000266426	-0.000285918	-0.000274769	-0.000347589	-0.000362784	-0.000414653	-0.000495899	-0.000470625	-0.000520726	-0.000605656	-0.000641807	-0.000639076	-0.000650576	-0.000679242	-0.000703237	-0.000712153	-0.000646388	-0.00061942	-0.000615865	-0.00061488	-0.000581576	-0.000582768	-0.000611147	-0.000643645	-0.000663916	-0.000653673	-0.000683279	-0.000675242	-0.000710264	-0.000717399	-0.000737082	-0.000751159	-0.000753773	-0.000764784	-0.000785044	-0.000792335	-0.000817104	-0.000827212	-0.000802943	-0.000805928	-0.000814047	-0.000807384	-0.000812186	-0.000827092	-0.000834988
2.71775	-0.000181998	-0.000202067	-0.00020674	-0.000246535	-0.000249245	-0.000304712	-0.000297695	-0.000370996	-0.000386579	-0.000457492	-0.000550587	-0.000515044	-0.000528844	-0.000587335	-0.000614813	-0.000563622	-0.000495105	-0.000510736	-0.000554921	-0.000593414	-0.000555895	-0.000570349	-0.000605414	-0.000641018	-0.000647268	-0.000688166	-0.000735186	-0.000752595	-0.000763237	-0.000767349	-0.000796582	-0.00080051	-0.000835252	-0.000840619	-0.000855722	-0.000867932	-0.000860759	-0.000869742	-0.000897139	-0.000896742	-0.000915949	-0.000921062	-0.000878375	-0.000868582	-0.000872578	-0.000849569	-0.000842206	-0.000835604	-0.00083748
2.76775	-0.000187198	-0.000203631	-0.000230422	-0.000307964	-0.000298188	-0.000356854	-0.000309562	-0.000364673	-0.00034467	-0.000379474	-0.00041376	-0.000367861	-0.000408642	-0.000489813	-0.000570192	-0.000566518	-0.000566284	-0.00057601	-0.000626344	-0.000671724	-0.000649633	-0.000684868	-0.000725648	-0.000754493	-0.000786884	-0.00084548	-0.000873676	-0.000893391	-0.000915362	-0.000918216	-0.000940758	-0.000943311	-0.000978116	-0.000963663	-0.000948203	-0.000937807	-0.000901648	-0.000900366	-0.000917893	-0.000900499	-0.000894227	-0.000902678	-0.000875331	-0.000871062	-0.000876758	-0.000865476	-0.000849646	-0.00084232	-0.000838957
2.81775	-0.000176349	-0.000194237	-0.000236109	-0.000282049	-0.000253	-0.000265762	-0.000249831	-0.000328148	-0.000289764	-0.000362181	-0.000429912	-0.000451486	-0.000496269	-0.000554305	-0.00064634	-0.000688267	-0.000699067	-0.000677388	-0.000755875	-0.000778831	-0.000783474	-0.000839675	-0.000876691	-0.000882095	-0.000917476	-0.000983119	-0.0009839	-0.000988215	-0.000996369	-0.000963218	-0.000966276	-0.000954787	-0.000944194	-0.00094592	-0.000933864	-0.000925133	-0.000896589	-0.000897823	-0.000912518	-0.000901496	-0.000893594	-0.000913551	-0.000905025	-0.000890049	-0.000898949	-0.000895647	-0.000865593	-0.000858724	-0.000847521
2.86775	-0.000157603	-0.00019491	-0.000208618	-0.000250471	-0.000255866	-0.000322358	-0.000330462	-0.000370946	-0.00034821	-0.0004863	-0.00051569	-0.000537419	-0.000622052	-0.000649765	-0.000740285	-0.00081444	-0.000836629	-0.000827031	-0.000872844	-0.000895413	-0.000878734	-0.000909826	-0.000904018	-0.000859272	-0.000890736	-0.000938095	-0.000951559	-0.000958859	-0.00098244	-0.000963444	-0.000969064	-0.000959908	-0.000957812	-0.000958063	-0.000943568	-0.000946137	-0.000930981	-0.000931762	-0.000939521	-0.000929088	-0.000931163	-0.000940003	-0.000923551	-0.000905253	-0.000910527	-0.000908881	-0.000881348	-0.000879034	-0.000846542
2.91775	-0.000178482	-0.000226157	-0.000211616	-0.000256852	-0.000298876	-0.000367143	-0.000427379	-0.000449203	-0.000456022	-0.000632014	-0.000668087	-0.000652221	-0.000681321	-0.000729824	-0.000786052	-0.000823593	-0.000802882	-0.000799253	-0.000843356	-0.000879897	-0.000867176	-0.000902959	-0.000893278	-0.000868223	-0.000900304	-0.000936815	-0.000979119	-0.000981391	-0.000992806	-0.000993972	-0.001	-0.001	-0.001	-0.000990842	-0.000973885	-0.00097346	-0.000971196	-0.000966827	-0.000968811	-0.000946476	-0.000957895	-0.000957077	-0.000901878	-0.000879223	-0.000866738	-0.000858051	-0.000838929	-0.00083374	-0.000803678
2.96775	-0.000223761	-0.00027995	-0.000227135	-0.000297645	-0.00035322	-0.000469203	-0.000500721	-0.000468269	-0.000499521	-0.000648059	-0.00065505	-0.000598767	-0.000644483	-0.000735307	-0.000781545	-0.000782487	-0.000806253	-0.000837238	-0.000878326	-0.000908829	-0.000896562	-0.000914363	-0.000912535	-0.00091439	-0.000939609	-0.00098134	-0.00102	-0.00102	-0.00101	-0.00102	-0.00102	-0.00101	-0.00101	-0.00099437	-0.000949609	-0.000934001	-0.000925773	-0.000914719	-0.000897735	-0.000848885	-0.000854994	-0.000852069	-0.000817761	-0.000834289	-0.000820104	-0.000822111	-0.000832093	-0.000837121	-0.000812391
3.01775	-0.000217661	-0.000283915	-0.000249286	-0.000327838	-0.000346524	-0.000396786	-0.000432366	-0.000457047	-0.000496771	-0.000597234	-0.000651957	-0.000639806	-0.000673106	-0.000780972	-0.000835864	-0.000821647	-0.000862703	-0.000883719	-0.000906347	-0.000951927	-0.000940494	-0.000937618	-0.000938895	-0.000970219	-0.000980191	-0.000985997	-0.000996136	-0.000989415	-0.000946875	-0.000913982	-0.000888313	-0.000859392	-0.000852575	-0.000852547	-0.000840314	-0.000852478	-0.000872889	-0.000878038	-0.000876792	-0.000850926	-0.000847301	-0.000848413	-0.000848389	-0.000857772	-0.000827818	-0.0008222	-0.000827639	-0.00082064	-0.000799537
3.06775	-0.000241832	-0.000290021	-0.000280691	-0.000334547	-0.000338035	-0.00037798	-0.000407655	-0.000497692	-0.000534707	-0.000593986	-0.00065657	-0.000675978	-0.000734616	-0.000822879	-0.00089571	-0.000869203	-0.00090604	-0.000918462	-0.000905419	-0.000924633	-0.000914859	-0.000858789	-0.000820742	-0.000842404	-0.000818252	-0.000820694	-0.000859207	-0.00088078	-0.000859668	-0.000833858	-0.000843596	-0.000847423	-0.000875306	-0.000874234	-0.00085559	-0.000856051	-0.000859219	-0.000843089	-0.000839975	-0.000836624	-0.000808159	-0.000814834	-0.000839841	-0.000851651	-0.000839729	-0.00084731	-0.000850646	-0.000846462	-0.000830866
3.11775	-0.000228107	-0.000291112	-0.000320801	-0.000335809	-0.000319683	-0.000373786	-0.000395679	-0.000527501	-0.000580245	-0.000605018	-0.000682174	-0.000687643	-0.000743127	-0.000782238	-0.000847938	-0.00078098	-0.00079494	-0.000743665	-0.000712142	-0.000787995	-0.000825864	-0.000773269	-0.000773147	-0.000835194	-0.000848024	-0.000827373	-0.000859792	-0.00085565	-0.000823548	-0.00077731	-0.000788495	-0.000797712	-0.000817528	-0.00081393	-0.000819853	-0.000842226	-0.000860897	-0.000861795	-0.000887434	-0.000912001	-0.000875543	-0.000877407	-0.000882082	-0.000866129	-0.000868249	-0.00086085	-0.000845657	-0.000834545	-0.00082262
3.16775	-0.0002284	-0.000281787	-0.000335382	-0.000336227	-0.000345168	-0.000421511	-0.00038904	-0.000492254	-0.000541514	-0.000535262	-0.000564754	-0.000508677	-0.000579477	-0.000671511	-0.000748732	-0.000703537	-0.000752149	-0.000732294	-0.000751826	-0.000778973	-0.000792103	-0.000724303	-0.000727142	-0.000768778	-0.000768127	-0.000762766	-0.000797561	-0.000818976	-0.000826593	-0.000821062	-0.000857327	-0.000879994	-0.000915456	-0.000907849	-0.000893604	-0.000873076	-0.000865245	-0.000861409	-0.000876662	-0.000885876	-0.000852642	-0.000842483	-0.000825303	-0.000822468	-0.000835159	-0.000828993	-0.000824383	-0.000819085	-0.000818064
3.21775	-0.000190068	-0.000241632	-0.000301128	-0.00027725	-0.000285278	-0.000386504	-0.000334975	-0.000418105	-0.000481509	-0.000473926	-0.000517727	-0.000472258	-0.00057999	-0.000619129	-0.000669051	-0.000637938	-0.000672427	-0.000635985	-0.000729837	-0.000767465	-0.000768727	-0.000734018	-0.000795522	-0.000851547	-0.000882234	-0.000874631	-0.000868117	-0.0008763	-0.000854289	-0.000841604	-0.000831157	-0.000818012	-0.000821416	-0.000827354	-0.000821293	-0.000803319	-0.000804326	-0.000822554	-0.000836126	-0.000849256	-0.000831131	-0.000811803	-0.000806812	-0.000812061	-0.000826016	-0.000812499	-0.000808025	-0.000813726	-0.000811245
3.26775	-0.000164457	-0.000212513	-0.000271391	-0.000248693	-0.000290356	-0.000386915	-0.000370633	-0.000412323	-0.000436	-0.000436107	-0.000465407	-0.00043442	-0.000522768	-0.000581645	-0.00066389	-0.000678586	-0.00072033	-0.000758211	-0.000858413	-0.000838765	-0.000820455	-0.000761492	-0.000805833	-0.000805725	-0.000803616	-0.000789841	-0.000793385	-0.000822957	-0.000804329	-0.000809601	-0.000788645	-0.000772329	-0.000789213	-0.00080158	-0.000800531	-0.000781463	-0.000768994	-0.000788891	-0.000797645	-0.000811588	-0.000811449	-0.000797909	-0.000812506	-0.000824975	-0.000821348	-0.000807931	-0.00080719	-0.000818922	-0.000816648
3.31775	-0.000138386	-0.000187356	-0.000263379	-0.000216107	-0.000243115	-0.000373497	-0.000378417	-0.000419605	-0.000433342	-0.000483957	-0.000537723	-0.000561427	-0.000631724	-0.000625075	-0.000683148	-0.00068688	-0.000689893	-0.000699058	-0.000735915	-0.000760075	-0.000773819	-0.00071788	-0.000766337	-0.000755785	-0.000753666	-0.000762502	-0.000767318	-0.000784688	-0.00076812	-0.00077014	-0.000743883	-0.0007273	-0.000757065	-0.000773618	-0.000770947	-0.000771906	-0.000764041	-0.000787875	-0.000795431	-0.000809228	-0.000817002	-0.000818658	-0.000855665	-0.000872194	-0.000875912	-0.000863275	-0.000866891	-0.000886533	-0.000881551
3.36775	-9.73228e-05	-0.000190931	-0.000258865	-0.000244291	-0.000318603	-0.000418266	-0.000418511	-0.000458615	-0.0004472	-0.000510516	-0.00054276	-0.000576474	-0.000569175	-0.000597953	-0.000643382	-0.000653423	-0.000671165	-0.000690667	-0.000687868	-0.000717502	-0.000726921	-0.000681548	-0.000714473	-0.000692175	-0.000685694	-0.000709935	-0.00073892	-0.000757037	-0.000759017	-0.000752493	-0.000748647	-0.000739455	-0.000774898	-0.000797165	-0.000813357	-0.000845945	-0.000855598	-0.000887372	-0.000904373	-0.000917943	-0.000938991	-0.000937221	-0.000957226	-0.000954551	-0.000946478	-0.00092556	-0.000926725	-0.000932742	-0.000931351
3.41775	-0.000152562	-0.000199994	-0.000253209	-0.000249006	-0.000336369	-0.000399978	-0.000373901	-0.000429416	-0.000415617	-0.000490332	-0.000527508	-0.000526222	-0.000513677	-0.000564531	-0.000603394	-0.000605017	-0.000629139	-0.000632682	-0.000628562	-0.000681058	-0.000684957	-0.000667955	-0.000702008	-0.000696514	-0.000704446	-0.00072211	-0.000774346	-0.000822281	-0.000845439	-0.000859701	-0.000880117	-0.000885375	-0.000935394	-0.000940369	-0.000926406	-0.000944756	-0.000963983	-0.000977714	-0.000966877	-0.000961187	-0.000986251	-0.000966867	-0.000979343	-0.000982351	-0.000976051	-0.000974778	-0.000977417	-0.000988923	-0.000983377
3.46775	-0.000150298	-0.000215413	-0.000244119	-0.000237464	-0.000326663	-0.000326001	-0.000324693	-0.000405303	-0.000388619	-0.000450254	-0.00048998	-0.000486334	-0.000453224	-0.00053785	-0.000582001	-0.000590779	-0.000633918	-0.000644494	-0.000672052	-0.000727434	-0.000746285	-0.000776907	-0.000820928	-0.000841552	-0.000858501	-0.000870423	-0.000918604	-0.000948309	-0.000946132	-0.000951471	-0.000952953	-0.00095296	-0.000973032	-0.000974077	-0.000954495	-0.000992002	-0.00103	-0.00105	-0.00103	-0.00104	-0.00108	-0.00104	-0.00102	-0.00102	-0.000996544	-0.00101	-0.000995576	-0.001	-0.000994287
3.51775	-0.000151343	-0.000179395	-0.000230526	-0.000203637	-0.000256188	-0.000298811	-0.000281849	-0.000365708	-0.000373737	-0.000435348	-0.000502688	-0.000477162	-0.000474549	-0.000599708	-0.00067598	-0.000700261	-0.000755034	-0.000783109	-0.000804774	-0.000842193	-0.000856619	-0.000886602	-0.000905008	-0.00091243	-0.000898677	-0.000883225	-0.000950149	-0.000999535	-0.000997967	-0.00102	-0.00103	-0.00105	-0.00107	-0.00106	-0.00104	-0.00104	-0.00106	-0.00107	-0.00103	-0.00104	-0.00106	-0.001	-0.00101	-0.001	-0.000986401	-0.00102	-0.000997664	-0.00101	-0.000995443
3.56775	-0.000130603	-0.000167174	-0.000226014	-0.000218165	-0.00026063	-0.00031183	-0.000331315	-0.000425743	-0.000442036	-0.00052069	-0.000617975	-0.000668404	-0.000663847	-0.000739303	-0.000775311	-0.000784096	-0.000823178	-0.000829178	-0.000827795	-0.000878207	-0.000902102	-0.000958867	-0.000972762	-0.000998056	-0.00101	-0.00101	-0.00105	-0.00107	-0.00102	-0.00102	-0.00102	-0.00103	-0.00102	-0.00103	-0.00103	-0.00103	-0.00104	-0.00106	-0.00103	-0.00105	-0.00105	-0.00101	-0.00103	-0.00102	-0.00101	-0.00104	-0.00102	-0.00104	-0.00103
4.06775	-0.000227543	-0.000293827	-0.000283864	-0.000306338	-0.000389556	-0.000465349	-0.000535619	-0.000619378	-0.000575457	-0.000688867	-0.000739075	-0.000769281	-0.000851925	-0.000913749	-0.000970698	-0.000997394	-0.00112	-0.00115	-0.00113	-0.00114	-0.00114	-0.00112	-0.00112	-0.00109	-0.00108	-0.0011	-0.00111	-0.00114	-0.00115	-0.00116	-0.00116	-0.00113	-0.00114	-0.00119	-0.00117	-0.00115	-0.00118	-0.00118	-0.00119	-0.00118	-0.00117	-0.00115	-0.00117	-0.00117	-0.00113	-0.00115	-0.00113	-0.00114	-0.00113
4.56775	-0.000325231	-0.000324229	-0.00038333	-0.000402406	-0.000400871	-0.000482339	-0.000516278	-0.000638039	-0.00064206	-0.000731784	-0.000777817	-0.000782275	-0.000832797	-0.000936957	-0.001	-0.00102	-0.00113	-0.00111	-0.00111	-0.00115	-0.00117	-0.00117	-0.00119	-0.0012	-0.00121	-0.00123	-0.00123	-0.00127	-0.00128	-0.00125	-0.00125	-0.00124	-0.00126	-0.00128	-0.00127	-0.00125	-0.00126	-0.00126	-0.00127	-0.00126	-0.00123	-0.00121	-0.00124	-0.00123	-0.00122	-0.00122	-0.00121	-0.00122	-0.00121
5.06775	-0.000319768	-0.000333052	-0.000388537	-0.00041727	-0.000428404	-0.00049669	-0.000521864	-0.00065057	-0.00065017	-0.000733321	-0.000753275	-0.000761778	-0.000828525	-0.000920221	-0.000970445	-0.00098855	-0.00108	-0.00108	-0.00112	-0.00113	-0.00115	-0.00116	-0.00119	-0.00117	-0.0012	-0.00122	-0.0012	-0.00124	-0.00125	-0.00125	-0.00125	-0.00125	-0.00127	-0.00128	-0.00128	-0.00127	-0.00128	-0.00128	-0.00129	-0.00128	-0.00126	-0.00125	-0.00127	-0.00127	-0.00129	-0.00127	-0.00127	-0.00128	-0.00126
5.56775	-0.000331503	-0.000353239	-0.000402917	-0.000421072	-0.000471482	-0.00056163	-0.000581444	-0.000662232	-0.000671432	-0.000761171	-0.000808449	-0.000812118	-0.000901953	-0.001	-0.00103	-0.00107	-0.00114	-0.00117	-0.0012	-0.00124	-0.00125	-0.00124	-0.00125	-0.00127	-0.00132	-0.00133	-0.00132	-0.00135	-0.00137	-0.00135	-0.00134	-0.00135	-0.00139	-0.00137	-0.00137	-0.00137	-0.00138	-0.00138	-0.00138	-0.00138	-0.00137	-0.00137	-0.00138	-0.00135	-0.00138	-0.00137	-0.00137	-0.00137	-0.00134
6.06775	-0.00031757	-0.000367181	-0.000409966	-0.000419252	-0.000491174	-0.000589271	-0.000588555	-0.000674359	-0.000688011	-0.000763941	-0.000848606	-0.000865363	-0.000946161	-0.00106	-0.00107	-0.00112	-0.00116	-0.00119	-0.00121	-0.00126	-0.00126	-0.00126	-0.00129	-0.00133	-0.00138	-0.00139	-0.00136	-0.00139	-0.00141	-0.00142	-0.00141	-0.00142	-0.00144	-0.00144	-0.00143	-0.00143	-0.00146	-0.00145	-0.00145	-0.00147	-0.00146	-0.00147	-0.00147	-0.00144	-0.00146	-0.00145	-0.00144	-0.00146	-0.00143
6.56775	-0.000335765	-0.000396353	-0.000434688	-0.000437742	-0.000543856	-0.000629233	-0.000621417	-0.000699807	-0.000742685	-0.00081118	-0.000922202	-0.00093686	-0.00101	-0.00114	-0.00119	-0.00125	-0.00125	-0.00129	-0.0013	-0.00135	-0.00136	-0.00136	-0.00138	-0.00144	-0.0015	-0.00149	-0.00149	-0.00153	-0.00154	-0.00153	-0.00153	-0.00155	-0.00155	-0.00157	-0.00157	-0.00156	-0.00157	-0.00157	-0.00157	-0.0016	-0.0016	-0.00158	-0.00157	-0.00156	-0.00156	-0.00155	-0.00155	-0.00157	-0.00154
7.06775	-0.000396384	-0.00046218	-0.000505845	-0.000510417	-0.000619509	-0.000711436	-0.000760617	-0.000848166	-0.000853382	-0.000942864	-0.00106	-0.0011	-0.00117	-0.00129	-0.00138	-0.00145	-0.00146	-0.00147	-0.00149	-0.00155	-0.00159	-0.00159	-0.00162	-0.00167	-0.00171	-0.00172	-0.00173	-0.00176	-0.00174	-0.00174	-0.00176	-0.00174	-0.00171	-0.00176	-0.00176	-0.00174	-0.00174	-0.00173	-0.0017	-0.00173	-0.00173	-0.0017	-0.00168	-0.00168	-0.00166	-0.00166	-0.00165	-0.00166	-0.00163
7.56775	-0.000424994	-0.000484414	-0.000521683	-0.000559735	-0.00070251	-0.000768522	-0.000816464	-0.000885911	-0.000870257	-0.000962472	-0.00104	-0.00113	-0.00119	-0.0013	-0.00138	-0.00143	-0.00146	-0.00146	-0.00149	-0.00155	-0.00161	-0.0016	-0.00158	-0.00161	-0.00166	-0.00167	-0.00171	-0.00175	-0.00171	-0.0017	-0.00173	-0.00171	-0.00168	-0.00174	-0.00176	-0.00173	-0.00171	-0.00173	-0.00169	-0.00172	-0.00172	-0.00169	-0.00168	-0.00169	-0.00168	-0.00167	-0.00166	-0.00167	-0.00164
8.06775	-0.000398175	-0.000476697	-0.00051613	-0.000579564	-0.00071732	-0.000776672	-0.000839516	-0.000896958	-0.00088388	-0.0009789	-0.00103	-0.00114	-0.00123	-0.00133	-0.00137	-0.00141	-0.00145	-0.00146	-0.00152	-0.00157	-0.00162	-0.00163	-0.0016	-0.00162	-0.00169	-0.00171	-0.00173	-0.00177	-0.00175	-0.00173	-0.00172	-0.00172	-0.00169	-0.00176	-0.00177	-0.00174	-0.00173	-0.00173	-0.0017	-0.00173	-0.00171	-0.0017	-0.00169	-0.0017	-0.00169	-0.00167	-0.00167	-0.00168	-0.00164
8.56775	-0.000329318	-0.000407266	-0.000440878	-0.000514268	-0.000651463	-0.000755287	-0.000803723	-0.000836904	-0.000847236	-0.000921544	-0.000960965	-0.00107	-0.00111	-0.00124	-0.00127	-0.00128	-0.00128	-0.00132	-0.00138	-0.00144	-0.00149	-0.0015	-0.00146	-0.00148	-0.00155	-0.00155	-0.00158	-0.00162	-0.00162	-0.0016	-0.00161	-0.00162	-0.00161	-0.00165	-0.00166	-0.00163	-0.00164	-0.00165	-0.00165	-0.00167	-0.00164	-0.00166	-0.00164	-0.00165	-0.00166	-0.00163	-0.00164	-0.00165	-0.00163
9.06775	-0.00028893	-0.000400362	-0.00044618	-0.000486429	-0.000585683	-0.000737542	-0.000816917	-0.000870951	-0.000861299	-0.000922584	-0.000983968	-0.00108	-0.00111	-0.00124	-0.00126	-0.00129	-0.00131	-0.00135	-0.00143	-0.00148	-0.00149	-0.0015	-0.00151	-0.00156	-0.0016	-0.00159	-0.00163	-0.00166	-0.00168	-0.00167	-0.00167	-0.00169	-0.00169	-0.00171	-0.00171	-0.0017	-0.0017	-0.00171	-0.00172	-0.00171	-0.00169	-0.00171	-0.0017	-0.00171	-0.00169	-0.00167	-0.00168	-0.00169	-0.00168
9.56775	-0.000329843	-0.000449027	-0.000497093	-0.000509903	-0.000595804	-0.000760684	-0.000832559	-0.000921787	-0.000906766	-0.000996512	-0.00109	-0.00116	-0.00115	-0.0013	-0.00134	-0.00137	-0.00142	-0.00143	-0.00149	-0.00156	-0.00155	-0.00157	-0.0016	-0.00166	-0.00167	-0.00166	-0.00169	-0.00171	-0.00173	-0.00174	-0.00174	-0.00174	-0.00175	-0.00177	-0.00177	-0.00174	-0.00174	-0.00177	-0.00177	-0.00175	-0.00174	-0.00174	-0.00174	-0.00174	-0.00172	-0.00171	-0.0017	-0.00171	-0.00171
10.0678	-0.000385604	-0.000493292	-0.000554014	-0.000553272	-0.00064394	-0.000752715	-0.000779539	-0.000892595	-0.000885535	-0.00101	-0.0011	-0.00117	-0.00118	-0.00129	-0.00135	-0.00139	-0.00146	-0.00146	-0.00151	-0.00158	-0.00159	-0.00158	-0.00162	-0.00166	-0.00166	-0.00166	-0.00169	-0.00171	-0.00174	-0.00176	-0.00174	-0.00174	-0.00175	-0.00179	-0.00178	-0.00174	-0.00175	-0.00179	-0.00177	-0.00175	-0.00175	-0.00175	-0.00174	-0.00175	-0.00173	-0.00173	-0.00171	-0.00171	-0.00172
10.5678	-0.000430495	-0.00048988	-0.000546351	-0.000561802	-0.000647635	-0.000749279	-0.000736952	-0.000849791	-0.000910865	-0.00104	-0.00111	-0.00118	-0.00124	-0.0013	-0.00138	-0.00145	-0.00151	-0.0015	-0.00155	-0.00159	-0.00163	-0.00165	-0.00167	-0.0017	-0.0017	-0.00172	-0.00174	-0.00176	-0.00179	-0.00178	-0.00178	-0.00179	-0.00178	-0.00181	-0.00179	-0.00175	-0.00177	-0.0018	-0.00178	-0.00177	-0.00175	-0.00174	-0.00173	-0.00174	-0.00175	-0.00173	-0.00171	-0.00171	-0.00172
11.0678	-0.000406776	-0.000449183	-0.000505977	-0.000521659	-0.000586998	-0.000696739	-0.0006571	-0.000778213	-0.000868557	-0.000982544	-0.001	-0.0011	-0.00117	-0.00118	-0.00124	-0.00134	-0.00137	-0.00136	-0.00142	-0.00147	-0.0015	-0.00149	-0.00151	-0.00154	-0.00156	-0.00158	-0.00161	-0.00165	-0.00165	-0.00166	-0.00167	-0.0017	-0.0017	-0.00172	-0.00169	-0.00167	-0.0017	-0.00172	-0.0017	-0.00171	-0.0017	-0.0017	-0.00169	-0.0017	-0.00171	-0.0017	-0.00169	-0.00168	-0.00169
11.5678	-0.00037282	-0.000426487	-0.00049123	-0.000530047	-0.000570694	-0.00068574	-0.000642097	-0.000777851	-0.000876854	-0.00101	-0.00102	-0.00111	-0.0012	-0.00122	-0.00127	-0.00136	-0.00141	-0.00142	-0.0015	-0.00153	-0.00153	-0.00155	-0.00159	-0.00161	-0.00163	-0.00167	-0.00169	-0.00172	-0.00171	-0.00172	-0.00174	-0.00177	-0.00175	-0.00176	-0.00174	-0.00174	-0.00176	-0.00176	-0.00174	-0.00176	-0.00174	-0.00174	-0.00174	-0.00174	-0.00174	-0.00173	-0.0017	-0.0017	-0.0017
12.0678	-0.000351016	-0.000414097	-0.000510515	-0.000555748	-0.000578063	-0.000686157	-0.000663723	-0.000806993	-0.000862047	-0.00102	-0.00106	-0.00111	-0.0012	-0.00124	-0.00131	-0.00134	-0.00137	-0.00139	-0.00148	-0.00154	-0.00151	-0.00153	-0.00159	-0.00158	-0.0016	-0.00165	-0.00167	-0.0017	-0.00169	-0.00174	-0.00175	-0.00174	-0.00175	-0.00175	-0.00173	-0.00175	-0.00175	-0.00174	-0.00174	-0.00176	-0.00174	-0.00174	-0.00174	-0.00174	-0.00173	-0.00172	-0.0017	-0.00171	-0.00169
12.5678	-0.000343445	-0.000415675	-0.000520268	-0.000592823	-0.000610506	-0.000723454	-0.00073674	-0.00086292	-0.000899072	-0.00105	-0.00113	-0.00112	-0.00123	-0.0013	-0.00139	-0.0014	-0.00143	-0.00149	-0.00158	-0.00161	-0.00162	-0.00163	-0.00171	-0.0017	-0.00169	-0.00172	-0.00175	-0.00179	-0.0018	-0.00181	-0.00182	-0.0018	-0.0018	-0.00181	-0.00179	-0.00182	-0.00179	-0.00179	-0.00179	-0.0018	-0.00179	-0.00178	-0.00177	-0.00176	-0.00175	-0.00173	-0.00171	-0.00172	-0.00169
13.0678	-0.000345156	-0.000422278	-0.000546541	-0.000604338	-0.000645246	-0.000773591	-0.000802659	-0.000898815	-0.00093022	-0.00102	-0.00113	-0.00112	-0.00123	-0.00131	-0.00142	-0.0014	-0.00143	-0.00151	-0.00156	-0.00162	-0.00162	-0.00161	-0.00167	-0.00169	-0.0017	-0.0017	-0.00173	-0.00178	-0.00177	-0.0018	-0.00181	-0.00178	-0.00179	-0.00179	-0.00176	-0.00179	-0.00176	-0.00176	-0.00177	-0.00177	-0.00178	-0.00176	-0.00173	-0.00173	-0.00172	-0.00169	-0.00168	-0.0017	-0.00166
13.5678	-0.000323473	-0.000391398	-0.000533885	-0.000569439	-0.000633486	-0.000750855	-0.000752605	-0.000836429	-0.000881005	-0.000938786	-0.00106	-0.00105	-0.00114	-0.00125	-0.00134	-0.0013	-0.00137	-0.00147	-0.00145	-0.00152	-0.00154	-0.0015	-0.00156	-0.00158	-0.00161	-0.0016	-0.00164	-0.00166	-0.00164	-0.00166	-0.00167	-0.00169	-0.00169	-0.00168	-0.00166	-0.00168	-0.00168	-0.00167	-0.00168	-0.00169	-0.00169	-0.00167	-0.00166	-0.00166	-0.00165	-0.00162	-0.00162	-0.00163	-0.0016
14.0678	-0.000287844	-0.000339708	-0.000495164	-0.000508033	-0.000562231	-0.000674406	-0.000655097	-0.000742527	-0.000782494	-0.000816359	-0.000925796	-0.000950741	-0.00103	-0.00114	-0.00122	-0.00118	-0.00125	-0.00133	-0.00131	-0.00137	-0.00139	-0.00134	-0.00139	-0.00141	-0.00148	-0.00147	-0.00148	-0.00151	-0.0015	-0.00153	-0.00154	-0.00156	-0.00158	-0.00155	-0.00154	-0.00157	-0.00158	-0.00158	-0.00158	-0.00159	-0.0016	-0.00158	-0.00158	-0.00157	-0.00158	-0.00156	-0.00155	-0.00156	-0.00155
14.5678	-0.000293507	-0.000336634	-0.000459386	-0.000494797	-0.000528435	-0.000634672	-0.000611747	-0.000719969	-0.000745433	-0.000798075	-0.000892569	-0.000927675	-0.001	-0.00115	-0.0012	-0.00116	-0.00119	-0.00128	-0.0013	-0.00135	-0.00136	-0.00133	-0.00137	-0.0014	-0.00146	-0.00146	-0.00144	-0.00148	-0.00149	-0.00149	-0.00149	-0.00154	-0.00153	-0.00151	-0.0015	-0.00154	-0.00156	-0.00156	-0.00154	-0.00156	-0.00156	-0.00155	-0.00155	-0.00155	-0.00155	-0.00154	-0.00152	-0.00153	-0.00152
15.0678	-0.000283631	-0.000354878	-0.000441252	-0.000481419	-0.000472854	-0.000609977	-0.00061125	-0.000682251	-0.000713398	-0.000763046	-0.000810461	-0.000862189	-0.000933361	-0.00107	-0.00113	-0.00108	-0.00111	-0.00119	-0.00122	-0.00122	-0.00125	-0.00125	-0.00129	-0.00131	-0.00136	-0.00137	-0.00133	-0.0014	-0.00144	-0.00142	-0.00142	-0.00145	-0.00144	-0.00144	-0.00144	-0.00147	-0.00149	-0.00149	-0.00147	-0.00147	-0.00149	-0.0015	-0.00149	-0.00149	-0.0015	-0.00148	-0.00148	-0.00148	-0.00147
15.5678	-0.000287615	-0.000367124	-0.000454087	-0.000492812	-0.00049606	-0.000621463	-0.000665392	-0.000696184	-0.000703371	-0.000768274	-0.000824891	-0.000883476	-0.0009517	-0.00109	-0.00116	-0.00115	-0.00117	-0.00124	-0.00127	-0.0013	-0.00129	-0.00131	-0.00137	-0.00137	-0.0014	-0.00142	-0.00143	-0.00147	-0.00147	-0.00145	-0.00146	-0.00146	-0.00146	-0.00149	-0.00148	-0.00149	-0.00149	-0.00148	-0.00147	-0.00148	-0.00149	-0.0015	-0.00148	-0.00149	-0.00148	-0.00146	-0.00147	-0.00147	-0.00145
16.0678	-0.000255098	-0.000332314	-0.000430715	-0.000468628	-0.000449064	-0.000553528	-0.000625178	-0.000642366	-0.0006548	-0.000715864	-0.000778862	-0.000805946	-0.000875429	-0.000932127	-0.00101	-0.00103	-0.00107	-0.0011	-0.00112	-0.00113	-0.00111	-0.00116	-0.00122	-0.00121	-0.00122	-0.00125	-0.00129	-0.00131	-0.00132	-0.00133	-0.00136	-0.00132	-0.00134	-0.00137	-0.00139	-0.00139	-0.00137	-0.00138	-0.00137	-0.00139	-0.00139	-0.00141	-0.00141	-0.00142	-0.00141	-0.0014	-0.00142	-0.00141	-0.0014
16.5678	-0.000282357	-0.000336927	-0.000445284	-0.000519348	-0.000497265	-0.000564429	-0.000654439	-0.000716459	-0.000739721	-0.000801628	-0.000898739	-0.000939202	-0.00101	-0.00104	-0.00111	-0.00113	-0.00119	-0.0012	-0.00127	-0.00132	-0.00128	-0.00131	-0.00135	-0.00138	-0.00138	-0.0014	-0.00145	-0.00146	-0.00148	-0.00149	-0.0015	-0.00146	-0.00146	-0.00148	-0.00151	-0.00151	-0.00147	-0.00147	-0.00146	-0.00148	-0.00146	-0.00147	-0.00147	-0.00147	-0.00145	-0.00145	-0.00146	-0.00144	-0.00143
17.0678	-0.000303225	-0.000329112	-0.000411809	-0.000525406	-0.000505609	-0.000541698	-0.000613889	-0.000681393	-0.000739746	-0.000807724	-0.000924188	-0.000921072	-0.000963424	-0.000989509	-0.00103	-0.00104	-0.00109	-0.00112	-0.00117	-0.00121	-0.00118	-0.00121	-0.00124	-0.0013	-0.00128	-0.00128	-0.00132	-0.00134	-0.00135	-0.00136	-0.00138	-0.00136	-0.00135	-0.00137	-0.00138	-0.00141	-0.00138	-0.00138	-0.00138	-0.00138	-0.00136	-0.00138	-0.00138	-0.00139	-0.00138	-0.00138	-0.0014	-0.00137	-0.00137
17.5678	-0.000274175	-0.000299493	-0.000365058	-0.000450216	-0.00047196	-0.000513383	-0.00055504	-0.000617193	-0.000673874	-0.000768387	-0.000871009	-0.000867118	-0.000921529	-0.000942414	-0.000964942	-0.000980904	-0.00101	-0.00105	-0.00111	-0.00115	-0.00111	-0.00115	-0.00115	-0.00122	-0.00124	-0.00123	-0.00126	-0.00129	-0.00129	-0.00129	-0.0013	-0.0013	-0.0013	-0.00133	-0.00132	-0.00134	-0.00132	-0.00133	-0.00134	-0.00134	-0.00132	-0.00134	-0.00133	-0.00135	-0.00135	-0.00134	-0.00136	-0.00134	-0.00133
18.0678	-0.00024015	-0.000264099	-0.000329305	-0.000391458	-0.000460592	-0.000499815	-0.000535693	-0.000594264	-0.000619649	-0.000703489	-0.000793577	-0.000786536	-0.000851962	-0.000934528	-0.000952605	-0.000965666	-0.000990944	-0.00102	-0.00104	-0.00109	-0.00109	-0.00113	-0.00115	-0.00119	-0.00121	-0.00121	-0.00123	-0.00127	-0.00125	-0.00126	-0.00126	-0.00126	-0.00128	-0.00131	-0.00128	-0.00129	-0.0013	-0.00131	-0.00132	-0.00131	-0.00131	-0.00132	-0.00129	-0.00131	-0.00133	-0.00132	-0.00131	-0.0013	-0.00131
18.5678	-0.00022195	-0.00027791	-0.000377786	-0.000404906	-0.000450068	-0.000506241	-0.000558193	-0.000616145	-0.000638866	-0.000726747	-0.000770235	-0.000790939	-0.00086216	-0.000983793	-0.00101	-0.000984389	-0.00103	-0.00107	-0.00108	-0.00112	-0.00114	-0.00118	-0.00117	-0.00121	-0.00124	-0.00125	-0.00128	-0.00133	-0.00134	-0.00134	-0.00132	-0.0013	-0.00132	-0.00136	-0.00133	-0.00133	-0.00134	-0.00135	-0.00137	-0.00136	-0.00135	-0.00134	-0.00132	-0.00133	-0.00136	-0.00134	-0.00132	-0.00132	-0.00133
19.0678	-0.000255486	-0.000308973	-0.00041345	-0.000439432	-0.000462016	-0.000531931	-0.000604711	-0.000663541	-0.000688986	-0.000774991	-0.000792925	-0.000809781	-0.000867247	-0.00105	-0.00109	-0.00107	-0.00115	-0.00118	-0.00118	-0.00121	-0.00125	-0.00125	-0.00127	-0.00129	-0.00129	-0.00133	-0.00136	-0.0014	-0.0014	-0.0014	-0.00138	-0.00136	-0.00139	-0.0014	-0.00137	-0.00139	-0.00139	-0.00139	-0.0014	-0.0014	-0.00138	-0.00135	-0.00135	-0.00136	-0.00136	-0.00135	-0.00132	-0.00133	-0.00133
19.5678	-0.00024586	-0.000310135	-0.00041515	-0.000427859	-0.000450158	-0.000529647	-0.000571827	-0.000624583	-0.000675275	-0.000750552	-0.000755471	-0.000774961	-0.000824835	-0.000968417	-0.00101	-0.00102	-0.00108	-0.00111	-0.0011	-0.00113	-0.00117	-0.00115	-0.00114	-0.00116	-0.00118	-0.00121	-0.00125	-0.00128	-0.00128	-0.00127	-0.00127	-0.00126	-0.00128	-0.0013	-0.00128	-0.00129	-0.00129	-0.00128	-0.0013	-0.00132	-0.00129	-0.00127	-0.00128	-0.0013	-0.00127	-0.00127	-0.00127	-0.00127	-0.00126
20.0678	-0.000207291	-0.000297378	-0.000356239	-0.000348396	-0.000398146	-0.000497653	-0.000520025	-0.00057678	-0.000633008	-0.000667968	-0.000671857	-0.000690774	-0.00076262	-0.000845467	-0.000925712	-0.000957505	-0.000992916	-0.00102	-0.00101	-0.00104	-0.00106	-0.00105	-0.00106	-0.00106	-0.00109	-0.00114	-0.00116	-0.00119	-0.00115	-0.00116	-0.00117	-0.00117	-0.0012	-0.00122	-0.00122	-0.0012	-0.00119	-0.00119	-0.0012	-0.00122	-0.00121	-0.0012	-0.00121	-0.00123	-0.00119	-0.00119	-0.0012	-0.00119	-0.00118
20.5678	-0.000167317	-0.00028799	-0.000330852	-0.000322051	-0.000351238	-0.000430315	-0.000442233	-0.000512899	-0.000566605	-0.000558536	-0.000599756	-0.000639752	-0.000686614	-0.000750795	-0.000794254	-0.000821991	-0.000880001	-0.000892091	-0.000890244	-0.000929318	-0.000937237	-0.00093652	-0.000935645	-0.000960354	-0.000990436	-0.00101	-0.00102	-0.00106	-0.00103	-0.00105	-0.00106	-0.00105	-0.00109	-0.00112	-0.00112	-0.00112	-0.0011	-0.00111	-0.00111	-0.00114	-0.00113	-0.00112	-0.00111	-0.00114	-0.00111	-0.00112	-0.00114	-0.00112	-0.00111
21.0678	-0.00018043	-0.000289869	-0.000317449	-0.000307338	-0.00031617	-0.000390691	-0.000413854	-0.00047948	-0.00052363	-0.000545312	-0.000608717	-0.000650156	-0.000681772	-0.000725264	-0.000771694	-0.000836556	-0.000893755	-0.000874779	-0.000886485	-0.000916167	-0.000935905	-0.000945521	-0.000941272	-0.000982068	-0.00101	-0.00104	-0.00105	-0.00107	-0.00106	-0.00106	-0.00108	-0.00108	-0.00112	-0.00113	-0.00113	-0.00113	-0.00112	-0.00112	-0.00112	-0.00113	-0.00114	-0.00111	-0.0011	-0.00112	-0.00108	-0.0011	-0.00113	-0.0011	-0.0011
21.5678	-0.000209402	-0.000281903	-0.000320669	-0.000310763	-0.000307422	-0.000377244	-0.000397361	-0.000480074	-0.000484522	-0.000559249	-0.00062226	-0.000665574	-0.000673302	-0.000725014	-0.000727828	-0.000800143	-0.000890191	-0.000845393	-0.000863607	-0.000917705	-0.000923889	-0.000912114	-0.000917203	-0.000984906	-0.00101	-0.00102	-0.00102	-0.00103	-0.00106	-0.00104	-0.00104	-0.00105	-0.00108	-0.00108	-0.00109	-0.00111	-0.00109	-0.00108	-0.00108	-0.00109	-0.00109	-0.00108	-0.00107	-0.00107	-0.00106	-0.00108	-0.00109	-0.00107	-0.00108
22.0678	-0.000239706	-0.000259812	-0.00028119	-0.000282062	-0.00029133	-0.000370761	-0.000395582	-0.000454262	-0.000437222	-0.000545279	-0.000572501	-0.000611061	-0.000616723	-0.000647544	-0.000693909	-0.000772066	-0.000807472	-0.000782404	-0.000792425	-0.000857416	-0.000885915	-0.000843937	-0.000857379	-0.00092286	-0.000953778	-0.000971304	-0.000971725	-0.000964389	-0.000988762	-0.000960576	-0.000960177	-0.000985423	-0.00101	-0.001	-0.00102	-0.00103	-0.00102	-0.00101	-0.00102	-0.00102	-0.00102	-0.00102	-0.00102	-0.00102	-0.00102	-0.00103	-0.00103	-0.00103	-0.00103
22.5678	-0.000266322	-0.00027709	-0.000255462	-0.00027721	-0.000288043	-0.00036423	-0.00039333	-0.000422132	-0.000419671	-0.000531124	-0.000502156	-0.000532167	-0.000561856	-0.000645756	-0.000675184	-0.000679418	-0.000694048	-0.000748456	-0.000762736	-0.000814585	-0.000832753	-0.00078667	-0.000837264	-0.000879197	-0.000900116	-0.000883579	-0.000876969	-0.000893349	-0.000909678	-0.000882664	-0.000881702	-0.000900225	-0.000912783	-0.000909086	-0.000930411	-0.000948037	-0.000955228	-0.000956298	-0.000964259	-0.000959851	-0.000946443	-0.000954721	-0.000955331	-0.000961652	-0.000970149	-0.000970349	-0.00096074	-0.000986184	-0.000963529
23.0678	-0.000271547	-0.000282642	-0.000226958	-0.000231451	-0.000259683	-0.000339582	-0.000347348	-0.000362308	-0.000409404	-0.000480233	-0.000418393	-0.000459539	-0.000468991	-0.000546274	-0.000618427	-0.000593145	-0.000580602	-0.000647339	-0.000669061	-0.000682363	-0.000738265	-0.000706777	-0.000715099	-0.000748656	-0.000756503	-0.000751163	-0.000749853	-0.000775839	-0.000791745	-0.000780713	-0.000789081	-0.000817319	-0.000826544	-0.000815943	-0.000827939	-0.000848495	-0.000878844	-0.000891531	-0.000896727	-0.000888	-0.000877887	-0.000878228	-0.000882628	-0.000905262	-0.000901434	-0.000906796	-0.000908281	-0.000933188	-0.000905931
23.5678	-0.000223132	-0.000275439	-0.00023756	-0.000230702	-0.000280328	-0.000346243	-0.000340455	-0.000394072	-0.000463163	-0.000489093	-0.000445016	-0.0005209	-0.000517736	-0.000616742	-0.00068183	-0.000624075	-0.000643523	-0.000757452	-0.000767463	-0.000740475	-0.000793849	-0.000775625	-0.0007815	-0.000805208	-0.000845982	-0.000847614	-0.000841875	-0.000883169	-0.000884237	-0.00086121	-0.00086624	-0.000887043	-0.000892017	-0.000882596	-0.000870455	-0.000883436	-0.000929856	-0.00095143	-0.000951398	-0.000913191	-0.00091169	-0.000909584	-0.000905302	-0.000923714	-0.000916347	-0.000916435	-0.000909614	-0.00092434	-0.000899978
24.0678	-0.000158131	-0.000230213	-0.000237581	-0.000188611	-0.000242305	-0.000308681	-0.000302795	-0.000381003	-0.000400804	-0.000413197	-0.000388399	-0.000473242	-0.000468928	-0.000503861	-0.000589655	-0.000543675	-0.000593572	-0.000632319	-0.00064786	-0.000633084	-0.000679621	-0.00065387	-0.000646982	-0.000669939	-0.000737728	-0.000760174	-0.000754902	-0.00078316	-0.000768771	-0.000765746	-0.000761276	-0.000782333	-0.000796552	-0.000777764	-0.000787369	-0.000808199	-0.000839363	-0.000846697	-0.000855695	-0.000827562	-0.000839347	-0.000852581	-0.000849724	-0.000859122	-0.000852283	-0.000868861	-0.000861488	-0.000876547	-0.000867539
24.5678	-0.000130961	-0.000188627	-0.000236894	-0.000218206	-0.000250024	-0.000287025	-0.000308575	-0.000386191	-0.000357651	-0.000399671	-0.000411644	-0.000507559	-0.000511082	-0.000532976	-0.000580527	-0.000570647	-0.00064205	-0.000666662	-0.000674992	-0.000694076	-0.000731286	-0.000687252	-0.000681879	-0.000718612	-0.000770171	-0.000797969	-0.000820162	-0.000826711	-0.000807944	-0.000818974	-0.000791766	-0.000812192	-0.000829516	-0.000806403	-0.000815052	-0.000843716	-0.00085486	-0.000855714	-0.000869033	-0.000847345	-0.000860955	-0.000883232	-0.00087996	-0.000887313	-0.00087367	-0.000884706	-0.000863047	-0.000882274	-0.000882997
25.0678	-0.000136002	-0.000165613	-0.000210919	-0.000227094	-0.000239356	-0.00028257	-0.000324966	-0.000356763	-0.000334992	-0.000411601	-0.000407376	-0.000465611	-0.000491045	-0.000492635	-0.000528475	-0.000550729	-0.000618197	-0.000586541	-0.000633413	-0.000669461	-0.000685148	-0.000664814	-0.000669213	-0.000709901	-0.000706901	-0.000709962	-0.000748934	-0.000749176	-0.000752682	-0.000794369	-0.000760971	-0.00075719	-0.000789612	-0.000786375	-0.000790355	-0.000822321	-0.000821265	-0.000795815	-0.000807701	-0.000823225	-0.00082757	-0.000853249	-0.000867951	-0.000868836	-0.00084305	-0.00085617	-0.000838731	-0.000853207	-0.000859218
25.5678	-0.000150041	-0.000168866	-0.000202737	-0.000250984	-0.000221264	-0.000252038	-0.000311448	-0.000337507	-0.000352189	-0.00045327	-0.000458094	-0.000485416	-0.000486013	-0.000512903	-0.000544665	-0.000565449	-0.000632231	-0.00062121	-0.000663724	-0.00071116	-0.000695531	-0.000682613	-0.000700977	-0.000752086	-0.000711762	-0.000714978	-0.000755499	-0.0007651	-0.000785702	-0.000824639	-0.000790008	-0.000781549	-0.000834237	-0.000835751	-0.000810051	-0.000837682	-0.000850333	-0.000825437	-0.000828589	-0.000853855	-0.000851036	-0.000874937	-0.000889638	-0.000886046	-0.000866905	-0.000863612	-0.000848503	-0.000854079	-0.000858177
26.0678	-0.000178466	-0.000203177	-0.000238085	-0.000272939	-0.000224966	-0.000278805	-0.000324931	-0.00036563	-0.000430665	-0.000534436	-0.000499163	-0.000506401	-0.000538043	-0.000613511	-0.000643924	-0.000648315	-0.000693111	-0.000684444	-0.000743185	-0.000785479	-0.000772005	-0.000769308	-0.000807648	-0.000844657	-0.000829638	-0.000818996	-0.000824856	-0.000869477	-0.000868684	-0.000872579	-0.00085707	-0.000838348	-0.000911053	-0.000917845	-0.000881511	-0.00089351	-0.000916552	-0.000881827	-0.000878341	-0.000894496	-0.000885524	-0.000892841	-0.000902852	-0.000896828	-0.00087967	-0.000873085	-0.000862482	-0.000854397	-0.000848799
26.5678	-0.000234613	-0.000244967	-0.000285478	-0.000303965	-0.000252196	-0.00031512	-0.000339752	-0.00040593	-0.000489521	-0.000567187	-0.000556261	-0.000543058	-0.000577899	-0.000657596	-0.000710783	-0.000686214	-0.000717058	-0.000736482	-0.00075592	-0.000799287	-0.000799838	-0.000783352	-0.00082146	-0.000868834	-0.000859139	-0.000847719	-0.000826979	-0.000889437	-0.000882507	-0.000879749	-0.0008728	-0.000854476	-0.000909973	-0.000901516	-0.000875614	-0.000890532	-0.000905006	-0.000875116	-0.00087795	-0.000893817	-0.000882166	-0.000879902	-0.000873839	-0.000877792	-0.000870076	-0.000861485	-0.000857197	-0.00084674	-0.000838388
27.0678	-0.000261572	-0.000237877	-0.000267184	-0.000287946	-0.000275422	-0.000363255	-0.000371492	-0.000466786	-0.000513943	-0.000545889	-0.000566984	-0.000545894	-0.000598942	-0.000650155	-0.000722336	-0.000697029	-0.000690366	-0.000726099	-0.000764203	-0.000781379	-0.000775197	-0.000785824	-0.000818632	-0.000836514	-0.000842218	-0.000860544	-0.000830609	-0.000875797	-0.000853876	-0.000839549	-0.00084072	-0.000825777	-0.000874072	-0.000862802	-0.000854556	-0.000865306	-0.000873787	-0.000847756	-0.000847005	-0.000872779	-0.000851868	-0.000843406	-0.000839235	-0.000849719	-0.000845589	-0.000836149	-0.000824246	-0.00082843	-0.00081154
27.5678	-0.000233708	-0.00020893	-0.00022459	-0.000240196	-0.000243906	-0.000336165	-0.000338369	-0.00042526	-0.000419568	-0.000451425	-0.00049019	-0.00049901	-0.000545062	-0.000522039	-0.000635223	-0.00060045	-0.000592186	-0.000639993	-0.000678934	-0.000668684	-0.000648125	-0.000685175	-0.000711638	-0.00070459	-0.000724495	-0.00075297	-0.000727021	-0.000749781	-0.000737194	-0.000757792	-0.000766367	-0.000754607	-0.000781991	-0.000773767	-0.000770634	-0.000785966	-0.000788957	-0.00078151	-0.000781906	-0.000814122	-0.000788777	-0.000795601	-0.000795537	-0.000803362	-0.000807704	-0.00080136	-0.000792096	-0.000808584	-0.000792265
28.0678	-0.000179945	-0.000191989	-0.000199674	-0.000239097	-0.000265687	-0.000315708	-0.000309806	-0.000397504	-0.000359715	-0.000421759	-0.000442969	-0.000526132	-0.000566684	-0.000499809	-0.000603495	-0.000599039	-0.000602118	-0.00064653	-0.000695471	-0.00068425	-0.000659803	-0.000724695	-0.000744523	-0.000728481	-0.000752308	-0.00079563	-0.000803557	-0.000800177	-0.000773352	-0.000778785	-0.00079399	-0.000783395	-0.000816379	-0.000824468	-0.00081869	-0.000819724	-0.000815496	-0.000834468	-0.000828372	-0.000836317	-0.0008161	-0.000833923	-0.00082637	-0.000829823	-0.000829436	-0.000824596	-0.000804349	-0.000820913	-0.000805192
28.5678	-0.000141607	-0.000208031	-0.000218176	-0.000288087	-0.000338671	-0.00031782	-0.000305106	-0.000393653	-0.000359678	-0.00044828	-0.000487772	-0.000590446	-0.000577178	-0.000536156	-0.000613412	-0.000621138	-0.00066322	-0.000692296	-0.000710592	-0.00073211	-0.000735535	-0.00078529	-0.00078641	-0.000776616	-0.000798871	-0.000816649	-0.00083765	-0.000845116	-0.000827947	-0.000843437	-0.000854226	-0.000839891	-0.000863805	-0.000885047	-0.000870227	-0.000873412	-0.00086044	-0.000876334	-0.000872422	-0.000864218	-0.000852027	-0.000875677	-0.000861954	-0.000857423	-0.000860166	-0.000850822	-0.000837066	-0.000837406	-0.000829372
29.0678	-0.000136644	-0.000252241	-0.000254197	-0.000357629	-0.000455321	-0.000369486	-0.000344577	-0.000464608	-0.000468153	-0.000566642	-0.0006384	-0.000683204	-0.00061852	-0.000642179	-0.000699006	-0.000708593	-0.000755266	-0.000826247	-0.000815548	-0.000852403	-0.000857918	-0.000898067	-0.000895928	-0.000926397	-0.000933408	-0.000933502	-0.000938641	-0.00094253	-0.000939538	-0.00094055	-0.000942484	-0.000925862	-0.00094478	-0.000955189	-0.000940211	-0.000945557	-0.000919663	-0.000934204	-0.000936028	-0.000913881	-0.000911069	-0.000927681	-0.000891798	-0.000887334	-0.000899732	-0.000896463	-0.000866652	-0.000849103	-0.000839421
29.5678	-0.000146902	-0.000271661	-0.000271488	-0.000330727	-0.000431086	-0.000360372	-0.000330509	-0.000446233	-0.000453686	-0.000540312	-0.00065169	-0.00059941	-0.000525214	-0.000622991	-0.000645354	-0.000657203	-0.000710952	-0.0007386	-0.000728626	-0.00076462	-0.000760456	-0.00077152	-0.00077634	-0.000783636	-0.00080491	-0.000801746	-0.000804254	-0.000833287	-0.000837069	-0.000845591	-0.000851102	-0.00085153	-0.000870742	-0.000863049	-0.000857412	-0.000879518	-0.000863155	-0.000863046	-0.000873361	-0.000856971	-0.000863058	-0.000874305	-0.000838012	-0.000847575	-0.000878516	-0.000883831	-0.000852388	-0.000827617	-0.000814793
30.0678	-0.000166412	-0.000281119	-0.000275277	-0.000303083	-0.000388054	-0.000392699	-0.000362865	-0.000457634	-0.00048513	-0.000536084	-0.000645342	-0.000603596	-0.000595166	-0.000701853	-0.000750455	-0.000766232	-0.000793177	-0.000821114	-0.000832551	-0.000835943	-0.000828645	-0.000847405	-0.00088132	-0.000902353	-0.000900863	-0.000899247	-0.000896056	-0.000924094	-0.000941068	-0.000945322	-0.000938484	-0.000942506	-0.000944784	-0.000921935	-0.000918006	-0.00092933	-0.000904458	-0.000911522	-0.000933899	-0.000922524	-0.000917128	-0.000918885	-0.000884272	-0.000889567	-0.000903416	-0.000911957	-0.000877745	-0.000858344	-0.000833381
30.5678	-0.000191562	-0.000275116	-0.000243035	-0.000239097	-0.000270873	-0.00035077	-0.000333269	-0.000364127	-0.000364824	-0.00037548	-0.000494341	-0.000462501	-0.000490162	-0.000590018	-0.000645251	-0.00064464	-0.000638359	-0.000642117	-0.000644813	-0.000634488	-0.000664444	-0.000668008	-0.000690596	-0.000698661	-0.000707525	-0.000686224	-0.000709959	-0.000760136	-0.000770655	-0.000769255	-0.00076638	-0.000773562	-0.000791134	-0.000783396	-0.000790627	-0.000806442	-0.00078749	-0.000783029	-0.000813765	-0.000826599	-0.000823466	-0.000822566	-0.000812029	-0.000820904	-0.000823234	-0.000836568	-0.00081585	-0.000819535	-0.000791676
31.0678	-0.00019502	-0.000260152	-0.000218627	-0.000214786	-0.000203078	-0.000300464	-0.000312471	-0.000356651	-0.000357571	-0.000364689	-0.000444076	-0.00043552	-0.000456235	-0.000528402	-0.00064158	-0.000630176	-0.00059496	-0.000643299	-0.000663939	-0.000641189	-0.000706177	-0.000714162	-0.000734883	-0.000734481	-0.000743253	-0.000712955	-0.000743311	-0.000794071	-0.000807787	-0.000789497	-0.000783361	-0.000783735	-0.000789523	-0.000790423	-0.00079965	-0.000813461	-0.000799137	-0.000800225	-0.000824573	-0.000844772	-0.000836687	-0.000839265	-0.000830257	-0.000822915	-0.000820385	-0.000825707	-0.000810657	-0.000830464	-0.000796959
31.5678	-0.000197318	-0.000262463	-0.000238921	-0.000204262	-0.000164947	-0.000242626	-0.000261154	-0.000344082	-0.000339581	-0.000376677	-0.000427375	-0.000386152	-0.000395516	-0.000469652	-0.000559482	-0.000552691	-0.000522301	-0.000581331	-0.000593131	-0.000572912	-0.000659617	-0.000649909	-0.000639695	-0.000635866	-0.0006711	-0.000651551	-0.000670727	-0.000734819	-0.000718117	-0.00070007	-0.000710333	-0.000698024	-0.000716438	-0.000717734	-0.000737246	-0.000764396	-0.000765143	-0.000757931	-0.000762865	-0.000783078	-0.00078757	-0.000787729	-0.000784124	-0.000788345	-0.000793043	-0.000800828	-0.000788385	-0.000809279	-0.000793304
32.0677	-0.000201525	-0.000279022	-0.000280901	-0.000221976	-0.000209531	-0.000284406	-0.000314618	-0.000408974	-0.000411725	-0.000467965	-0.000494829	-0.000489355	-0.00050637	-0.000573357	-0.00063379	-0.000621584	-0.000639306	-0.000700885	-0.000713004	-0.000712011	-0.000791089	-0.000775907	-0.000767268	-0.00074338	-0.00075679	-0.000775444	-0.000787592	-0.000846603	-0.000830632	-0.000806829	-0.000831883	-0.0008104	-0.00080831	-0.000818259	-0.000824437	-0.00084829	-0.000851434	-0.00085396	-0.0008559	-0.000856223	-0.000854149	-0.00085505	-0.000846076	-0.000851686	-0.00085411	-0.000854515	-0.000839505	-0.000851033	-0.000841268
32.5677	-0.000210535	-0.000295867	-0.000326229	-0.000273537	-0.000285941	-0.000382876	-0.000409452	-0.000496273	-0.000506497	-0.000564748	-0.000591179	-0.000632352	-0.000653728	-0.000758565	-0.000766725	-0.000765085	-0.000792565	-0.000828663	-0.000833784	-0.000860653	-0.000921567	-0.00089998	-0.000880308	-0.00088294	-0.000880697	-0.000922883	-0.000906101	-0.000947754	-0.000933499	-0.000916222	-0.000938857	-0.000928816	-0.000923896	-0.000919552	-0.000920013	-0.000938416	-0.000927314	-0.000927828	-0.000928315	-0.000924562	-0.000924864	-0.000921126	-0.00090431	-0.000905065	-0.000897543	-0.000904772	-0.000881865	-0.000885687	-0.000881058
33.0677	-0.000192622	-0.000313362	-0.000343734	-0.000283705	-0.000309345	-0.000411901	-0.000462259	-0.000492934	-0.000489914	-0.000549674	-0.000566836	-0.000641666	-0.000654435	-0.000761149	-0.000778053	-0.000769734	-0.000780945	-0.000796804	-0.000810264	-0.000849198	-0.000877355	-0.000873107	-0.000874684	-0.0008683	-0.000839357	-0.00086862	-0.000884034	-0.00091987	-0.000924313	-0.000913366	-0.000924483	-0.00093685	-0.000951913	-0.000933604	-0.000926262	-0.000947094	-0.000926723	-0.000938863	-0.000939038	-0.000938745	-0.00094467	-0.000949734	-0.000926533	-0.000921848	-0.000918358	-0.000921103	-0.000903768	-0.000907793	-0.000897356
33.5677	-0.00018167	-0.000311573	-0.000366633	-0.000327451	-0.000348628	-0.000406381	-0.000495662	-0.000565132	-0.000553944	-0.000611436	-0.000618813	-0.000683063	-0.000719357	-0.000829498	-0.000891682	-0.000912735	-0.000909098	-0.000899481	-0.000952466	-0.000984997	-0.001	-0.000983896	-0.000986096	-0.000993612	-0.00102	-0.00105	-0.00106	-0.00108	-0.00107	-0.00106	-0.00104	-0.00107	-0.00109	-0.00105	-0.00104	-0.00106	-0.00103	-0.00103	-0.00102	-0.00103	-0.00103	-0.00103	-0.000992568	-0.000984375	-0.000974844	-0.000971028	-0.000963761	-0.000968635	-0.000951994
34.0677	-0.000182327	-0.000321955	-0.000359302	-0.000336486	-0.000377199	-0.000401468	-0.000507704	-0.000581016	-0.000535187	-0.00061362	-0.000607778	-0.000641942	-0.000743371	-0.000821809	-0.000898294	-0.00089183	-0.000876606	-0.00090053	-0.000929359	-0.000957779	-0.00102	-0.000986808	-0.001	-0.000997761	-0.00102	-0.00103	-0.00106	-0.00106	-0.00106	-0.00105	-0.00103	-0.00104	-0.00107	-0.00103	-0.00103	-0.00104	-0.00102	-0.00102	-0.001	-0.00101	-0.001	-0.001	-0.000965729	-0.000967784	-0.000955451	-0.000951083	-0.000954714	-0.00095455	-0.000946065
34.5677	-0.000213251	-0.000288104	-0.000300336	-0.000328359	-0.000372333	-0.000412979	-0.000444728	-0.00052744	-0.000479017	-0.000560367	-0.000574911	-0.000599636	-0.000714104	-0.000743512	-0.000797413	-0.000779093	-0.000793724	-0.000835304	-0.000851851	-0.000887299	-0.000943648	-0.000905901	-0.000899925	-0.000908147	-0.000944343	-0.00096293	-0.0009557	-0.000944662	-0.000952701	-0.000955795	-0.000942624	-0.000960928	-0.000990085	-0.000957879	-0.000952936	-0.000973494	-0.000962439	-0.000958646	-0.00094622	-0.000967878	-0.000939557	-0.000947608	-0.000912573	-0.000922022	-0.000912126	-0.000913877	-0.000921823	-0.000920763	-0.000914434
35.0677	-0.000221761	-0.000276447	-0.00026684	-0.000321453	-0.000346432	-0.000414722	-0.000412496	-0.000484201	-0.000418197	-0.000500832	-0.000541215	-0.000580063	-0.000697086	-0.000701731	-0.000755274	-0.000729115	-0.000724903	-0.000769658	-0.000809912	-0.000834336	-0.000876973	-0.000879464	-0.000869116	-0.000885854	-0.000883831	-0.00089566	-0.000894842	-0.00089293	-0.000899434	-0.00092147	-0.000914698	-0.000914476	-0.000951354	-0.000926709	-0.000937025	-0.000943209	-0.000929745	-0.00094316	-0.000923793	-0.000948581	-0.00092588	-0.000934613	-0.00091661	-0.000924089	-0.000921963	-0.000919828	-0.000913026	-0.000902193	-0.000893853
35.5677	-0.000225198	-0.000298279	-0.0002675	-0.000309106	-0.000316137	-0.000383472	-0.000380296	-0.000446499	-0.000377503	-0.000473058	-0.000567599	-0.000605809	-0.00067891	-0.000673785	-0.000706011	-0.000722076	-0.000717125	-0.000750817	-0.000819341	-0.000824948	-0.000814016	-0.00083459	-0.000792188	-0.000847064	-0.000858464	-0.000875103	-0.000873708	-0.000879329	-0.000862727	-0.0009037	-0.00090367	-0.000917081	-0.000960032	-0.000959659	-0.000935715	-0.000950729	-0.000944494	-0.000952227	-0.000928689	-0.00094981	-0.000947488	-0.000953973	-0.000940436	-0.00094693	-0.000952328	-0.000950693	-0.000935954	-0.000930203	-0.000914465
36.0677	-0.000232184	-0.000312873	-0.000314679	-0.00032843	-0.000371441	-0.000408168	-0.000449008	-0.000520513	-0.000471093	-0.00055934	-0.000648598	-0.000707129	-0.000769281	-0.00078538	-0.000835772	-0.000890633	-0.00087516	-0.000897297	-0.00098914	-0.001	-0.000990993	-0.00101	-0.000985675	-0.00105	-0.00106	-0.00106	-0.00107	-0.00108	-0.00105	-0.00106	-0.00106	-0.00107	-0.00109	-0.0011	-0.00108	-0.00108	-0.00106	-0.00107	-0.00105	-0.00104	-0.00105	-0.00106	-0.00103	-0.00103	-0.00104	-0.00103	-0.000991626	-0.000982312	-0.000971173
36.5677	-0.00024824	-0.000294163	-0.000326338	-0.000328393	-0.00040759	-0.000422336	-0.000443417	-0.000504645	-0.00049072	-0.0005994	-0.000695013	-0.000720778	-0.000761492	-0.000787343	-0.000802429	-0.00087745	-0.000891018	-0.000921514	-0.000957152	-0.000983621	-0.000987862	-0.000982155	-0.00098105	-0.00101	-0.00103	-0.00105	-0.00103	-0.00104	-0.00101	-0.00101	-0.00101	-0.00103	-0.00105	-0.00106	-0.00105	-0.00106	-0.00104	-0.00104	-0.00102	-0.001	-0.00103	-0.00103	-0.000992732	-0.000987234	-0.000997644	-0.001	-0.000970435	-0.000967214	-0.000964951
37.0677	-0.000242524	-0.00023097	-0.000305552	-0.000296182	-0.000351119	-0.000372772	-0.00038167	-0.000429256	-0.000422301	-0.000513097	-0.000582054	-0.000603281	-0.000644224	-0.000658066	-0.000691172	-0.000740465	-0.000772979	-0.000781297	-0.000809655	-0.000831734	-0.000846333	-0.000844522	-0.000854901	-0.000875254	-0.000904995	-0.000909793	-0.000877409	-0.000888352	-0.000891694	-0.000891998	-0.0008904	-0.000906793	-0.000931919	-0.000944276	-0.000955643	-0.000957439	-0.000942116	-0.000942127	-0.000937309	-0.000921545	-0.000944183	-0.000951404	-0.000930226	-0.00092072	-0.00092669	-0.000945424	-0.000921206	-0.00092002	-0.000926634
37.5677	-0.000244632	-0.00023112	-0.000300368	-0.00032155	-0.000335172	-0.000363437	-0.00037196	-0.000448892	-0.000418952	-0.000527071	-0.000601163	-0.000604308	-0.000655083	-0.000674888	-0.000714943	-0.000735356	-0.00079204	-0.000787912	-0.000791638	-0.000832365	-0.000855695	-0.000829988	-0.000844139	-0.000856557	-0.000897461	-0.000922179	-0.000900191	-0.000900983	-0.000901498	-0.000903778	-0.000898558	-0.000900316	-0.000948344	-0.00097581	-0.000949959	-0.000939982	-0.000948218	-0.000943285	-0.00093617	-0.000922743	-0.00093479	-0.000939753	-0.000929574	-0.000910933	-0.000910649	-0.000935843	-0.000922177	-0.000927586	-0.000923092
38.0677	-0.000243894	-0.000218183	-0.000256886	-0.000292	-0.000306673	-0.000368604	-0.000395927	-0.000481721	-0.000426607	-0.000492333	-0.000550024	-0.000565001	-0.000596813	-0.000644264	-0.00067823	-0.000662639	-0.000727155	-0.000722979	-0.000729369	-0.000774445	-0.000788623	-0.000752156	-0.00076187	-0.000786957	-0.000841974	-0.00083479	-0.00085016	-0.000856362	-0.000873919	-0.000879067	-0.000877066	-0.000878427	-0.000921708	-0.000945208	-0.000906307	-0.000918422	-0.000927866	-0.000912264	-0.000917589	-0.00092314	-0.000923848	-0.000936142	-0.000940067	-0.000927567	-0.000921753	-0.000953068	-0.000938492	-0.000935567	-0.000928981
38.5677	-0.000237277	-0.000235944	-0.000262634	-0.000301802	-0.000365173	-0.000450397	-0.000481677	-0.000568993	-0.00054113	-0.000588287	-0.000639284	-0.000665975	-0.000676402	-0.000761682	-0.000831132	-0.000796744	-0.000866194	-0.000861941	-0.00087053	-0.000966774	-0.000981245	-0.000935748	-0.000979279	-0.001	-0.00101	-0.00101	-0.00105	-0.00105	-0.00105	-0.00105	-0.00104	-0.00103	-0.00107	-0.00108	-0.00103	-0.00105	-0.00105	-0.00101	-0.00102	-0.00104	-0.00103	-0.00104	-0.00102	-0.00103	-0.00102	-0.00103	-0.00101	-0.000992729	-0.000975976
39.0677	-0.000231698	-0.000239861	-0.00027339	-0.000265661	-0.000315868	-0.000430405	-0.000471101	-0.000527084	-0.000526977	-0.000585913	-0.000626944	-0.000635589	-0.000643471	-0.000721218	-0.000794718	-0.000731119	-0.000795844	-0.000807622	-0.000827365	-0.000894258	-0.000925065	-0.00087334	-0.000903593	-0.000914001	-0.000952374	-0.000947978	-0.000964266	-0.000982864	-0.001	-0.000991663	-0.001	-0.000983454	-0.00102	-0.00103	-0.001	-0.00101	-0.00101	-0.000979489	-0.000992691	-0.00102	-0.00101	-0.00102	-0.000995696	-0.00102	-0.00101	-0.00101	-0.000998748	-0.000974449	-0.000967405
39.5677	-0.000212623	-0.000229229	-0.000307614	-0.000249381	-0.000261788	-0.000380254	-0.000440448	-0.000506878	-0.00051494	-0.000586259	-0.000646206	-0.00065264	-0.000682654	-0.000705977	-0.000806776	-0.000746442	-0.00081989	-0.000825878	-0.00085207	-0.000923231	-0.000953604	-0.000909201	-0.000944286	-0.000962103	-0.000988348	-0.001	-0.00101	-0.00103	-0.00104	-0.00102	-0.00102	-0.00101	-0.00104	-0.00105	-0.00104	-0.00103	-0.00102	-0.000999163	-0.00101	-0.00104	-0.00102	-0.00102	-0.001	-0.00103	-0.00102	-0.001	-0.000987338	-0.00097781	-0.000974714
40.0677	-0.000189941	-0.000198574	-0.000322059	-0.000259154	-0.000219529	-0.000291386	-0.000358825	-0.000432318	-0.000442811	-0.000532254	-0.00059439	-0.000606261	-0.00061366	-0.00061945	-0.000705185	-0.00070051	-0.000738805	-0.000720797	-0.000734745	-0.000794533	-0.000795489	-0.000769958	-0.000764804	-0.000791198	-0.00085879	-0.000875005	-0.00088955	-0.000910652	-0.000913591	-0.000894454	-0.000897801	-0.000927469	-0.000931862	-0.0009375	-0.000937037	-0.000929698	-0.000932167	-0.000933804	-0.000942459	-0.0009663	-0.000943373	-0.000934165	-0.000949292	-0.000973755	-0.000956764	-0.000940125	-0.000932003	-0.000932757	-0.000938181
40.5677	-0.000177441	-0.000195019	-0.000330929	-0.000272462	-0.000219184	-0.000249347	-0.00034945	-0.000417912	-0.000410923	-0.000484384	-0.000546314	-0.000607971	-0.000582101	-0.000610722	-0.000690579	-0.000718142	-0.000742005	-0.000743911	-0.000748709	-0.000798433	-0.000789195	-0.000780207	-0.000782683	-0.000843538	-0.000864105	-0.000881023	-0.000911314	-0.000926912	-0.000917233	-0.000912529	-0.00091037	-0.000958614	-0.000959339	-0.000942333	-0.00095205	-0.00095041	-0.000952564	-0.000949818	-0.000940886	-0.000965628	-0.000960101	-0.000942495	-0.000977454	-0.00099746	-0.00098004	-0.00096449	-0.000948827	-0.000945982	-0.000955883
41.0677	-0.000208101	-0.00025849	-0.00035048	-0.000324446	-0.00031813	-0.000337898	-0.000399949	-0.000445912	-0.000434506	-0.000524694	-0.000587332	-0.000686027	-0.000640423	-0.000681088	-0.000738131	-0.00080541	-0.000799129	-0.000795091	-0.000822859	-0.000860638	-0.000853445	-0.000856187	-0.000850044	-0.000915474	-0.0009354	-0.000956161	-0.000957211	-0.000967909	-0.000979513	-0.00098617	-0.000971327	-0.001	-0.00101	-0.000983379	-0.000986342	-0.000999896	-0.001	-0.001	-0.000991543	-0.001	-0.000982722	-0.000967853	-0.000998555	-0.00101	-0.000992095	-0.000984937	-0.000972718	-0.000964199	-0.00096745
41.5677	-0.000263044	-0.000301032	-0.000337689	-0.000333305	-0.000363584	-0.000412852	-0.000426145	-0.000474427	-0.000480154	-0.000586743	-0.000642954	-0.000705242	-0.000698173	-0.000714806	-0.00077444	-0.000814231	-0.000825086	-0.000841268	-0.00086972	-0.000895425	-0.000902512	-0.000886844	-0.000919856	-0.000957437	-0.000972065	-0.00099269	-0.000978635	-0.000996858	-0.00102	-0.00104	-0.00101	-0.00101	-0.00104	-0.00101	-0.00101	-0.001	-0.00101	-0.00102	-0.00102	-0.00101	-0.00101	-0.000992795	-0.000997646	-0.00101	-0.000991625	-0.000994734	-0.000989548	-0.000971392	-0.000971932
42.0677	-0.000287018	-0.00028234	-0.000288235	-0.000307557	-0.000384234	-0.00044805	-0.000414154	-0.00048495	-0.000498825	-0.000610066	-0.000665678	-0.000704844	-0.000699359	-0.000716305	-0.00077719	-0.000798155	-0.000807758	-0.000819738	-0.000831849	-0.000861793	-0.000863818	-0.00087369	-0.000907301	-0.000906103	-0.000939703	-0.000968041	-0.000936619	-0.000966777	-0.000997344	-0.00102	-0.001	-0.000970169	-0.000995335	-0.000988378	-0.000983365	-0.000982458	-0.000993759	-0.000999564	-0.00101	-0.001	-0.00097685	-0.000963642	-0.000967798	-0.000979346	-0.000978014	-0.000982478	-0.000977458	-0.000950339	-0.00095401
42.5677	-0.000283885	-0.0002587	-0.000256609	-0.000273722	-0.000351614	-0.000399844	-0.000391346	-0.000468429	-0.000508645	-0.000592981	-0.000611284	-0.000633194	-0.000637965	-0.000664769	-0.000754438	-0.000759984	-0.000785437	-0.000791898	-0.000794696	-0.000837228	-0.000811798	-0.000812317	-0.000887883	-0.000880118	-0.000888594	-0.000913965	-0.000915663	-0.00095868	-0.000974078	-0.000987881	-0.000992871	-0.000963085	-0.0009716	-0.000974493	-0.000973768	-0.00096786	-0.000978733	-0.00096976	-0.000994226	-0.000991206	-0.000963393	-0.000948302	-0.000965336	-0.0009787	-0.000981519	-0.000970847	-0.000958918	-0.000931413	-0.000942671
43.0677	-0.000243638	-0.000253619	-0.000271251	-0.000256518	-0.00034235	-0.000368124	-0.000364497	-0.00046121	-0.000477264	-0.000518956	-0.000562253	-0.000590325	-0.000603776	-0.000637537	-0.000711215	-0.000711524	-0.000730908	-0.00073995	-0.000765254	-0.000784919	-0.000774311	-0.00079467	-0.0008621	-0.000841507	-0.000840946	-0.000861538	-0.000868385	-0.000910683	-0.00092045	-0.00091012	-0.000930838	-0.000919622	-0.000920018	-0.000920292	-0.000919991	-0.000946386	-0.000956253	-0.000933596	-0.000955899	-0.000961854	-0.000921702	-0.000915343	-0.000947767	-0.000965357	-0.000971837	-0.000943686	-0.000919204	-0.00091122	-0.000911533
43.5677	-0.000194247	-0.000258489	-0.000282512	-0.000269782	-0.000333733	-0.000333928	-0.000335038	-0.000434729	-0.000437035	-0.000454786	-0.000514377	-0.00051168	-0.000568178	-0.000591274	-0.00065148	-0.000679061	-0.000729337	-0.000702467	-0.000746931	-0.000751014	-0.000730218	-0.000744014	-0.000824965	-0.000829665	-0.000809109	-0.000821276	-0.000847219	-0.000880976	-0.000902571	-0.000879855	-0.000879064	-0.000895462	-0.000904107	-0.000872867	-0.000859887	-0.000902975	-0.000918425	-0.000893668	-0.000919802	-0.00091358	-0.000885517	-0.00089081	-0.000913476	-0.00093466	-0.000924209	-0.000900541	-0.000877684	-0.00089299	-0.000872399
44.0677	-0.000167263	-0.000250302	-0.000260692	-0.000263602	-0.000279477	-0.000297064	-0.000256701	-0.000362058	-0.000351418	-0.000370106	-0.00044963	-0.000442756	-0.000508471	-0.00054287	-0.000614935	-0.000616545	-0.000651002	-0.000616187	-0.000660923	-0.000648841	-0.00063836	-0.000646216	-0.000705011	-0.000738363	-0.000738093	-0.000717828	-0.000725601	-0.000761634	-0.000780869	-0.000771228	-0.000784837	-0.000800902	-0.000811187	-0.000771928	-0.000756416	-0.000799657	-0.0008254	-0.000820866	-0.000835709	-0.000832964	-0.000827613	-0.000830474	-0.000839884	-0.000868917	-0.000859901	-0.000849734	-0.000824552	-0.000849995	-0.000833734
44.5677	-0.000184089	-0.000256077	-0.000232768	-0.000255873	-0.000254504	-0.000291644	-0.000258649	-0.00033979	-0.000339903	-0.000391348	-0.000438054	-0.000463826	-0.000516069	-0.000561393	-0.000655434	-0.000620229	-0.000654096	-0.000639704	-0.000690707	-0.000692087	-0.000666397	-0.000646407	-0.000698542	-0.000765196	-0.00076014	-0.000763236	-0.000769141	-0.000813894	-0.000822749	-0.000829107	-0.000835736	-0.000861266	-0.0008687	-0.000823367	-0.000816256	-0.000837048	-0.000852388	-0.000858241	-0.000866934	-0.000871325	-0.00087546	-0.000874589	-0.000862465	-0.000887181	-0.000878401	-0.000879735	-0.000849896	-0.000856891	-0.00086213
45.0677	-0.000199968	-0.00028685	-0.000249894	-0.000269674	-0.000273551	-0.000321029	-0.000288926	-0.000359668	-0.000372168	-0.000454885	-0.000492309	-0.000535451	-0.000569871	-0.000631644	-0.000727376	-0.000656467	-0.000678299	-0.00067992	-0.000759068	-0.000770806	-0.000738358	-0.000726483	-0.000766682	-0.00081355	-0.000820629	-0.000826281	-0.000840811	-0.000879062	-0.000855703	-0.000890698	-0.000892154	-0.000904677	-0.000917918	-0.000883562	-0.000888463	-0.000894201	-0.000891795	-0.0009168	-0.000911844	-0.000925558	-0.000927742	-0.000927847	-0.000910583	-0.000922968	-0.000921451	-0.000923999	-0.000895281	-0.00088497	-0.000898334
45.5677	-0.000224083	-0.000305282	-0.000254987	-0.000267724	-0.000303	-0.000361296	-0.000366829	-0.000427378	-0.000445326	-0.000542758	-0.000587624	-0.00062493	-0.000652694	-0.000726914	-0.00079213	-0.000719804	-0.000755028	-0.000776501	-0.000863688	-0.000871435	-0.000858789	-0.000846295	-0.000881743	-0.000900085	-0.000908427	-0.000948042	-0.000969421	-0.000986043	-0.000957041	-0.000985717	-0.000978345	-0.000990728	-0.000996741	-0.000968745	-0.000981129	-0.000989851	-0.000977776	-0.000992745	-0.000972215	-0.000978626	-0.000977434	-0.000983269	-0.000971726	-0.000972277	-0.000971319	-0.000969971	-0.000948708	-0.000929032	-0.000934316
46.0677	-0.000217994	-0.000278153	-0.000220974	-0.000281074	-0.000290889	-0.000348068	-0.000361318	-0.000442846	-0.000461177	-0.000520811	-0.000574148	-0.000620037	-0.000640129	-0.000730169	-0.000737551	-0.000692298	-0.000744975	-0.000772433	-0.000831268	-0.000835936	-0.000844792	-0.000852517	-0.000890168	-0.000896057	-0.000914167	-0.000924439	-0.000937793	-0.000938496	-0.000923127	-0.000948204	-0.000947674	-0.000944828	-0.000954177	-0.000927375	-0.000937057	-0.000961457	-0.000957233	-0.000966915	-0.000940679	-0.000948571	-0.000957584	-0.000944154	-0.000948097	-0.000959508	-0.000950939	-0.000944807	-0.000940845	-0.000924987	-0.000921136
46.5677	-0.000227989	-0.000275679	-0.000205475	-0.000256442	-0.000281737	-0.000340419	-0.000355506	-0.000445443	-0.000459319	-0.000519986	-0.000549823	-0.00057115	-0.00059604	-0.000674989	-0.000694263	-0.000683951	-0.000706258	-0.000782111	-0.000788667	-0.000798381	-0.000856384	-0.000839743	-0.000871747	-0.000863906	-0.000888672	-0.000889648	-0.000889726	-0.000911311	-0.000909226	-0.000913959	-0.000922856	-0.000914869	-0.000928068	-0.000904011	-0.00090399	-0.000926615	-0.000927645	-0.000929858	-0.000905912	-0.000921937	-0.000927279	-0.000909637	-0.000921969	-0.000929559	-0.000920521	-0.000906121	-0.000905795	-0.000904228	-0.000901527
47.0677	-0.000215995	-0.000271708	-0.000215858	-0.000238896	-0.000274632	-0.000309054	-0.000311264	-0.000383351	-0.000400228	-0.000466112	-0.000451526	-0.000498359	-0.000486872	-0.000570887	-0.000577074	-0.000582725	-0.000621256	-0.000667087	-0.000654662	-0.000698799	-0.000734189	-0.000717156	-0.000745378	-0.000734475	-0.000758312	-0.000760026	-0.000768104	-0.000800275	-0.000793853	-0.000795626	-0.000817091	-0.000818622	-0.000839646	-0.000809768	-0.000808204	-0.000827522	-0.000829002	-0.000840771	-0.000850089	-0.000856266	-0.000857418	-0.000842141	-0.000856295	-0.000876224	-0.000860875	-0.000851819	-0.000856699	-0.000866906	-0.000869902
47.5677	-0.000193077	-0.00025143	-0.000219285	-0.000203026	-0.000291198	-0.00031924	-0.000340361	-0.00038225	-0.000405974	-0.000482237	-0.000460851	-0.000493456	-0.000479914	-0.00055658	-0.000591653	-0.000596568	-0.000633322	-0.000667284	-0.000666388	-0.000702861	-0.000739421	-0.000703831	-0.000747029	-0.000726976	-0.000731854	-0.000750132	-0.000768885	-0.000825954	-0.000815991	-0.000803008	-0.000813313	-0.000821797	-0.000841864	-0.000822962	-0.000822824	-0.000839275	-0.00083415	-0.000842584	-0.000856734	-0.000856986	-0.000851119	-0.000848411	-0.000868006	-0.000871885	-0.000865661	-0.000848195	-0.000854439	-0.000874263	-0.00086943
48.0677	-0.000143553	-0.000193897	-0.000179902	-0.000186653	-0.000262373	-0.000313185	-0.00031059	-0.000349348	-0.000405753	-0.000435467	-0.000408871	-0.000476115	-0.000470351	-0.000536896	-0.000571587	-0.000546685	-0.000597764	-0.000601294	-0.000630022	-0.000636846	-0.000673546	-0.000670775	-0.000701591	-0.000693577	-0.000686993	-0.000715242	-0.000739417	-0.000786208	-0.000777831	-0.000772236	-0.000787242	-0.000793742	-0.000812213	-0.000794577	-0.000795871	-0.000822664	-0.000819677	-0.000835724	-0.00085747	-0.00085328	-0.000842371	-0.000840038	-0.000855574	-0.000863367	-0.000862966	-0.00085025	-0.000860169	-0.000872421	-0.000864281
48.5677	-0.000119684	-0.000171704	-0.000202771	-0.000252087	-0.000292205	-0.000347519	-0.000339089	-0.000383469	-0.000443081	-0.000467006	-0.000492122	-0.000544417	-0.000546981	-0.000607588	-0.000668144	-0.000659785	-0.000669348	-0.000718602	-0.000762539	-0.000726355	-0.000793498	-0.000807188	-0.000840595	-0.000828541	-0.00079789	-0.000837034	-0.000870164	-0.000910562	-0.000898979	-0.000885191	-0.000882284	-0.000875362	-0.000888953	-0.000892013	-0.000889824	-0.000910076	-0.000896235	-0.000901395	-0.000916652	-0.000912955	-0.00090313	-0.000901949	-0.000905205	-0.000906008	-0.000907452	-0.000883623	-0.000883131	-0.000882477	-0.000872734
49.0677	-0.000124749	-0.000193682	-0.000226955	-0.000267567	-0.000273764	-0.000330582	-0.000325473	-0.000373108	-0.000383048	-0.000400782	-0.000458952	-0.000492514	-0.00050558	-0.000561898	-0.000607637	-0.000576884	-0.000598532	-0.000658132	-0.000688504	-0.00066193	-0.000731005	-0.00076367	-0.000763571	-0.000762946	-0.000742558	-0.000785061	-0.000808566	-0.000823055	-0.000833443	-0.000817918	-0.000821359	-0.000819578	-0.000847479	-0.000834438	-0.000849295	-0.000861022	-0.000853098	-0.000865104	-0.000872806	-0.00087143	-0.000859745	-0.000876987	-0.000873821	-0.000882869	-0.000870945	-0.000861245	-0.000848332	-0.000852737	-0.000845966
49.5677	-0.000139517	-0.000232766	-0.00027757	-0.000261637	-0.000291597	-0.00036016	-0.000419447	-0.000442554	-0.000416233	-0.000455915	-0.000522189	-0.000569082	-0.000578082	-0.000633843	-0.000712165	-0.000681754	-0.000703047	-0.000746498	-0.000780893	-0.000803519	-0.000843134	-0.000829628	-0.000845934	-0.000883558	-0.000882338	-0.000903834	-0.000927434	-0.000933926	-0.000947289	-0.000907762	-0.000906728	-0.000913903	-0.000934121	-0.000919918	-0.000931451	-0.000935696	-0.000926083	-0.000914472	-0.000915653	-0.000910887	-0.000897261	-0.000923037	-0.000913486	-0.000913686	-0.000891556	-0.000883318	-0.000869194	-0.000878206	-0.000867186
50.0677	-0.000112121	-0.000205261	-0.000230561	-0.000199253	-0.000249254	-0.000325258	-0.000398854	-0.00044824	-0.000386837	-0.000416863	-0.000457694	-0.000497095	-0.000501655	-0.000551363	-0.00062576	-0.000582823	-0.0006149	-0.000633707	-0.000640983	-0.000667994	-0.000700577	-0.000675169	-0.000659861	-0.000719589	-0.000752433	-0.000779946	-0.000803357	-0.000798653	-0.000802893	-0.00077517	-0.000777074	-0.000793942	-0.000835422	-0.000810939	-0.00082769	-0.000833231	-0.000848824	-0.000841525	-0.000831912	-0.000835508	-0.000828669	-0.000862164	-0.000860957	-0.000847319	-0.000830748	-0.000829727	-0.000823656	-0.000845416	-0.000834098
50.5677	-0.000106186	-0.000204385	-0.000215634	-0.000204666	-0.000258964	-0.000331352	-0.000392255	-0.000482219	-0.000444386	-0.00049169	-0.000505014	-0.000540007	-0.000542237	-0.000610189	-0.000700449	-0.00068102	-0.000726484	-0.000745711	-0.00073037	-0.000760006	-0.000786404	-0.00075708	-0.000760759	-0.000818145	-0.000835804	-0.000874074	-0.000897052	-0.00089278	-0.000891488	-0.00085575	-0.00084963	-0.000854068	-0.000880491	-0.000875548	-0.000858593	-0.000869501	-0.00087943	-0.000862363	-0.00087322	-0.000878736	-0.00085823	-0.000883073	-0.000868851	-0.000855322	-0.000848434	-0.000832366	-0.000834745	-0.000847817	-0.000839248
51.0677	-0.000109641	-0.000194544	-0.000203561	-0.000208337	-0.000224665	-0.00028259	-0.000285056	-0.000395954	-0.000366678	-0.000416819	-0.000455784	-0.000445949	-0.00045122	-0.0005103	-0.000541681	-0.000561678	-0.000598113	-0.000611884	-0.000591246	-0.000598464	-0.000632895	-0.000632478	-0.000637122	-0.000638336	-0.000639434	-0.000696779	-0.000732197	-0.000740454	-0.000724275	-0.000727544	-0.000712311	-0.000715096	-0.000742173	-0.000749634	-0.000726695	-0.000739993	-0.000754898	-0.000763174	-0.000790597	-0.000791367	-0.000785297	-0.000803984	-0.000790018	-0.000792694	-0.000796266	-0.000775771	-0.000785956	-0.000796434	-0.000788917
51.5677	-0.000142348	-0.000221304	-0.000245734	-0.000233581	-0.000224937	-0.000297449	-0.000302347	-0.000414563	-0.00041702	-0.00046637	-0.000499681	-0.000483575	-0.000522513	-0.00058768	-0.000613914	-0.000644004	-0.000685444	-0.000720604	-0.000738481	-0.000761923	-0.000782894	-0.000790865	-0.000826252	-0.000810914	-0.000791921	-0.000829909	-0.00084749	-0.000858901	-0.000873081	-0.00088254	-0.000862206	-0.000860524	-0.000866085	-0.000880623	-0.000830887	-0.000837077	-0.000840249	-0.000848788	-0.000876512	-0.00086754	-0.000856287	-0.000866668	-0.000846566	-0.000857378	-0.000844272	-0.000826696	-0.000833146	-0.000837116	-0.000822521
52.0677	-0.000155722	-0.000226202	-0.000284868	-0.000250973	-0.000195123	-0.000294105	-0.000303481	-0.000401999	-0.000413613	-0.000461341	-0.000484307	-0.000465643	-0.000523327	-0.000578035	-0.000602001	-0.000627547	-0.000641131	-0.00065837	-0.000676024	-0.000721873	-0.000731197	-0.000739947	-0.000773689	-0.000733544	-0.000745275	-0.000754259	-0.000765698	-0.000811854	-0.000814881	-0.000826961	-0.000811817	-0.000806764	-0.000819633	-0.000823515	-0.000793832	-0.000795239	-0.000792138	-0.000807546	-0.00083113	-0.000814481	-0.000812616	-0.000829865	-0.000817465	-0.000825875	-0.000809627	-0.000811121	-0.000813958	-0.000820616	-0.000802808
52.5677	-0.000153542	-0.00018926	-0.000259183	-0.000229919	-0.000162571	-0.000274442	-0.00028397	-0.000401566	-0.000401732	-0.000458349	-0.000460203	-0.000462463	-0.000519161	-0.000569848	-0.000619637	-0.000604924	-0.000622927	-0.000652458	-0.000651022	-0.000725921	-0.000736966	-0.000702625	-0.000734536	-0.000745773	-0.000746181	-0.000747069	-0.000761142	-0.000797863	-0.000802768	-0.000806792	-0.00080747	-0.000805062	-0.000804612	-0.000803716	-0.000801021	-0.000805355	-0.000798635	-0.000806433	-0.000812426	-0.000802588	-0.000797265	-0.000808455	-0.000806919	-0.000816948	-0.000795287	-0.000810915	-0.000808207	-0.000813519	-0.00080429
53.0677	-0.000127679	-0.000174408	-0.000203166	-0.000187101	-0.00013292	-0.000215655	-0.000217104	-0.000313822	-0.000325977	-0.000389329	-0.000367133	-0.000359198	-0.000410166	-0.000470646	-0.0005271	-0.000500545	-0.000506002	-0.000536444	-0.000525421	-0.000579072	-0.000601295	-0.000578429	-0.000591118	-0.000593228	-0.000597301	-0.000598045	-0.000619345	-0.000686631	-0.000688844	-0.000679347	-0.000687393	-0.000684294	-0.000692067	-0.000687279	-0.00071151	-0.000725626	-0.000719022	-0.000722399	-0.000736107	-0.000744146	-0.000737212	-0.000753188	-0.000758616	-0.000770194	-0.000752214	-0.000778471	-0.000794998	-0.000784282	-0.000773759
53.5677	-0.000127393	-0.000191797	-0.000208201	-0.0001984	-0.000185175	-0.000262328	-0.000240532	-0.000317756	-0.000343106	-0.000422058	-0.000395774	-0.000415546	-0.000479661	-0.000524432	-0.000586622	-0.000579355	-0.00057986	-0.000625559	-0.000656252	-0.000688357	-0.000707895	-0.000668308	-0.000675959	-0.000727026	-0.00073288	-0.000736943	-0.000742506	-0.000783738	-0.00078482	-0.000803285	-0.000816274	-0.00079526	-0.00079201	-0.00078675	-0.000806463	-0.000814902	-0.00080791	-0.000808898	-0.000809463	-0.000821407	-0.00080721	-0.000814011	-0.000809959	-0.000820416	-0.000803284	-0.000818824	-0.000838864	-0.000813417	-0.000801643
58.5677	-0.000122402	-0.000132242	-0.00021882	-0.000227024	-0.000185348	-0.00024007	-0.000222213	-0.000305622	-0.000269614	-0.000319214	-0.000304392	-0.000362808	-0.000411273	-0.000429363	-0.000434093	-0.000454828	-0.000450471	-0.000492091	-0.000519037	-0.000530641	-0.000513888	-0.000520899	-0.000543048	-0.000563506	-0.000573386	-0.000630171	-0.000633466	-0.000613427	-0.000618976	-0.000641272	-0.000663074	-0.000641252	-0.000662421	-0.000674619	-0.000680842	-0.000672484	-0.000647699	-0.000675167	-0.000694937	-0.000700037	-0.000685022	-0.000708526	-0.000688196	-0.000718384	-0.000718389	-0.000712327	-0.000703284	-0.000707874	-0.000709143
63.5677	-0.000123531	-9.98967e-05	-0.000165289	-0.00019598	-0.000183321	-0.000205648	-0.000186761	-0.000304961	-0.000245174	-0.000257837	-0.000237513	-0.000299869	-0.000323621	-0.000359118	-0.000366998	-0.000357375	-0.000383182	-0.000399283	-0.00043714	-0.000452986	-0.000418461	-0.000446331	-0.000453444	-0.000460162	-0.000459719	-0.000539839	-0.000569034	-0.000515142	-0.000525374	-0.000553665	-0.000566239	-0.000555597	-0.00058871	-0.000597934	-0.000597679	-0.000591287	-0.000577693	-0.000607985	-0.000637728	-0.000629463	-0.000629833	-0.000643002	-0.000626839	-0.000652817	-0.000669395	-0.000666433	-0.000642249	-0.000660518	-0.000664549
68.5678	-0.000127293	-0.000102911	-0.00010515	-0.000134205	-0.000187796	-0.000214092	-0.000150485	-0.000266367	-0.000192421	-0.000224986	-0.000219504	-0.000249357	-0.000261202	-0.000294148	-0.000333457	-0.000342056	-0.000374137	-0.000348274	-0.000408848	-0.000442238	-0.000406307	-0.00039337	-0.000391736	-0.000421065	-0.000439618	-0.000505317	-0.000496208	-0.000451635	-0.000477213	-0.000496963	-0.000503406	-0.000509304	-0.000542783	-0.000552201	-0.00055634	-0.000543202	-0.000541536	-0.000556764	-0.000584735	-0.000581372	-0.000576601	-0.000598642	-0.000598911	-0.00062204	-0.000642451	-0.000640172	-0.000615919	-0.000638561	-0.000640236
73.5678	-0.000137366	-0.000148582	-0.000190847	-0.000212407	-0.000265487	-0.000284009	-0.00021782	-0.000297245	-0.000266219	-0.000288897	-0.000301674	-0.000327424	-0.000359267	-0.000418491	-0.000438208	-0.000413998	-0.000458881	-0.000474659	-0.00053469	-0.000563653	-0.000551084	-0.000517844	-0.000501638	-0.000533891	-0.000561263	-0.000594922	-0.000594663	-0.000548222	-0.000571626	-0.000599074	-0.000586423	-0.000603667	-0.000637594	-0.000622001	-0.000626405	-0.000620083	-0.000629477	-0.000627524	-0.000636253	-0.000635969	-0.00064488	-0.000653653	-0.000645255	-0.000659143	-0.000674906	-0.000676253	-0.000666315	-0.000678604	-0.000682172
78.5678	-0.000149368	-0.000181635	-0.000202223	-0.000194752	-0.000245558	-0.000266054	-0.000249857	-0.000298688	-0.000243493	-0.000292081	-0.000330107	-0.000293162	-0.00033993	-0.000398309	-0.000443073	-0.000440597	-0.000442128	-0.000480303	-0.000534551	-0.000551439	-0.000553206	-0.000509068	-0.000525656	-0.000530262	-0.000570717	-0.000597689	-0.000590839	-0.000561786	-0.000578003	-0.000588133	-0.000570492	-0.000595766	-0.000629115	-0.000621278	-0.000620185	-0.000616014	-0.000625915	-0.000617529	-0.000615225	-0.000631388	-0.000629486	-0.000632491	-0.000627666	-0.000647304	-0.000645696	-0.000650712	-0.000654386	-0.000661552	-0.000657849
83.5678	-0.000114357	-0.000159698	-0.00018882	-0.000200946	-0.000234275	-0.000231982	-0.000250738	-0.000296894	-0.00024377	-0.000276384	-0.000318662	-0.000304312	-0.000383851	-0.00045383	-0.00045615	-0.00041807	-0.000420964	-0.000486013	-0.000514399	-0.00049536	-0.000520944	-0.00050921	-0.000528184	-0.000527403	-0.000550385	-0.00058515	-0.000592548	-0.000557959	-0.000565791	-0.000578388	-0.000588345	-0.000597421	-0.000614566	-0.000602603	-0.000608129	-0.000609596	-0.00062399	-0.000618512	-0.000602373	-0.000620313	-0.000631603	-0.000616788	-0.000607351	-0.000619847	-0.000615571	-0.000630893	-0.000642807	-0.000625306	-0.000609452
88.5678	-0.000121768	-0.000190334	-0.000185019	-0.000160099	-0.000211562	-0.000241212	-0.000257312	-0.000305242	-0.000252393	-0.000318354	-0.000340022	-0.000280891	-0.000359361	-0.000405439	-0.000404735	-0.000404499	-0.000424456	-0.000458882	-0.000476867	-0.000474484	-0.000483406	-0.000495013	-0.00050557	-0.000498981	-0.00054126	-0.000581046	-0.000585765	-0.000578311	-0.0005661	-0.00055466	-0.000594254	-0.00058689	-0.000599708	-0.000609864	-0.000620255	-0.00059789	-0.000606441	-0.000609877	-0.000604502	-0.000626506	-0.000611445	-0.000609266	-0.000608196	-0.00062034	-0.000621645	-0.000625875	-0.000627589	-0.000609485	-0.000581591
93.5678	-3.39784e-05	-0.000119522	-9.7699e-05	-7.01528e-05	-0.000125388	-0.000178409	-0.000159267	-0.000172057	-0.000169198	-0.000208632	-0.000225433	-0.000165786	-0.000241156	-0.000301579	-0.000270825	-0.000234727	-0.000291181	-0.000307921	-0.000298463	-0.000321741	-0.000354092	-0.000358891	-0.000336061	-0.000345052	-0.000388124	-0.000434002	-0.00042849	-0.000444707	-0.000421581	-0.000408752	-0.000449526	-0.00044356	-0.000448587	-0.00046688	-0.000499303	-0.000487771	-0.000486663	-0.000488041	-0.000487321	-0.000508885	-0.00050696	-0.000520723	-0.000506624	-0.000524334	-0.000527126	-0.000536997	-0.000541781	-0.000532665	-0.000518046
98.5678	-2.99547e-05	-0.000121483	-0.000106409	-5.07885e-05	-8.183e-05	-0.000171364	-0.000167846	-0.000173565	-0.00018875	-0.000215072	-0.000268406	-0.000232562	-0.000259277	-0.000308444	-0.000296338	-0.000270729	-0.00034606	-0.000366304	-0.000362495	-0.000388925	-0.00041774	-0.000409306	-0.000402821	-0.000409146	-0.000460314	-0.000487958	-0.000485989	-0.000512977	-0.000493833	-0.000493213	-0.000501481	-0.00049452	-0.000498346	-0.000528591	-0.000561732	-0.000543326	-0.000545409	-0.000539062	-0.000540014	-0.000549044	-0.000545205	-0.000565144	-0.000553496	-0.000564473	-0.000576149	-0.000576848	-0.000572486	-0.000561922	-0.000568866
103.568	-3.89601e-05	-0.000139689	-0.000110843	-7.75056e-05	-0.000101078	-0.000164686	-0.000181799	-0.000213356	-0.000203612	-0.000236454	-0.000285256	-0.000278379	-0.000323551	-0.0003848	-0.000376362	-0.000349599	-0.000401431	-0.000416565	-0.000435422	-0.000446187	-0.000490092	-0.000471687	-0.000458769	-0.000474228	-0.000507678	-0.000524644	-0.000516414	-0.000538736	-0.000554024	-0.000559265	-0.000531948	-0.000525561	-0.00053281	-0.000564169	-0.000575875	-0.000575891	-0.000585861	-0.000571362	-0.000554815	-0.000561922	-0.000581324	-0.000574291	-0.00055389	-0.000559906	-0.000557656	-0.000564301	-0.000573334	-0.000563619	-0.000559132
108.568	-5.58095e-05	-0.000163146	-0.000197748	-0.00015858	-0.000148006	-0.000190689	-0.000223641	-0.00030941	-0.000240943	-0.000297683	-0.00034026	-0.00036024	-0.000390418	-0.000464336	-0.000459104	-0.000454638	-0.000469367	-0.000485845	-0.000529305	-0.000546728	-0.000556465	-0.00052904	-0.000524395	-0.000579874	-0.000586016	-0.000578716	-0.00058808	-0.000599764	-0.000630665	-0.000631545	-0.000598702	-0.000588929	-0.000610435	-0.000637044	-0.000642915	-0.000627922	-0.000629046	-0.000618142	-0.000591397	-0.000590952	-0.000604755	-0.000602884	-0.000597767	-0.000578411	-0.000573173	-0.000584554	-0.000589414	-0.000572449	-0.000580347
113.568	-0.000102567	-0.000198151	-0.000213582	-0.000187672	-0.000165909	-0.000208387	-0.000247759	-0.000340083	-0.000282899	-0.000351389	-0.000359443	-0.000337935	-0.000376437	-0.000472251	-0.000483901	-0.000492361	-0.000491859	-0.000483218	-0.000529288	-0.000565655	-0.000563032	-0.000527224	-0.000528567	-0.000581676	-0.000579702	-0.000581445	-0.000605978	-0.000598892	-0.000626779	-0.000618524	-0.000572727	-0.00059057	-0.000619937	-0.000636309	-0.000620352	-0.000630348	-0.000618035	-0.000599576	-0.000577464	-0.000574124	-0.00059121	-0.000589681	-0.000575407	-0.000561236	-0.000532998	-0.000547844	-0.000561635	-0.000559298	-0.000546562
118.568	-0.000125131	-0.000189018	-0.000203428	-0.000191455	-0.000127066	-0.000188973	-0.000232956	-0.000292773	-0.000255081	-0.00034122	-0.00037371	-0.000336298	-0.000376971	-0.000443949	-0.000498623	-0.000509282	-0.000482244	-0.000463483	-0.000537128	-0.000597101	-0.000583299	-0.000508796	-0.000533763	-0.000578659	-0.000571914	-0.000588388	-0.000611656	-0.000603521	-0.000625637	-0.000611198	-0.000576648	-0.000599052	-0.000610071	-0.000615366	-0.000618204	-0.000635107	-0.000604323	-0.000578649	-0.000573141	-0.000568154	-0.000575725	-0.000590002	-0.000572267	-0.000559119	-0.000543257	-0.000548011	-0.000547567	-0.000541656	-0.000526888
123.568	-0.000140819	-0.000194361	-0.000193424	-0.000207392	-0.000148809	-0.000254732	-0.000282645	-0.000288434	-0.000300254	-0.000367886	-0.000424353	-0.000417243	-0.000471703	-0.000510206	-0.000558443	-0.000570175	-0.000563533	-0.000538787	-0.00061279	-0.000653407	-0.000662578	-0.00059716	-0.000657426	-0.000656122	-0.000662361	-0.000686026	-0.000701887	-0.000693018	-0.000703097	-0.000680481	-0.000650524	-0.000682512	-0.000669221	-0.000678681	-0.000668433	-0.000664764	-0.000661615	-0.000635665	-0.000624275	-0.000618487	-0.000632443	-0.000638668	-0.000610924	-0.000609743	-0.000597645	-0.000584889	-0.000571472	-0.000559489	-0.000527752
128.568	-0.000132536	-0.000209964	-0.000231288	-0.000210997	-0.000171918	-0.000250703	-0.000276679	-0.0003	-0.000287747	-0.000375128	-0.000439783	-0.000420086	-0.000476593	-0.000515083	-0.000552337	-0.000558651	-0.000546949	-0.000517945	-0.0006117	-0.000628165	-0.000623578	-0.000590159	-0.000643517	-0.000629434	-0.000635161	-0.000660472	-0.000664658	-0.000663178	-0.000680537	-0.000644769	-0.000633612	-0.000642925	-0.000630694	-0.000639575	-0.000645384	-0.000625897	-0.000633821	-0.000614077	-0.00059676	-0.000596627	-0.000606098	-0.000604809	-0.00058263	-0.000587097	-0.000580606	-0.000556825	-0.000539981	-0.00052298	-0.000506139
133.568	-8.84664e-05	-0.000184593	-0.00019744	-0.000161034	-0.000167571	-0.000221139	-0.00022387	-0.000240307	-0.000214284	-0.000308699	-0.000355123	-0.000318581	-0.000323431	-0.000405335	-0.000449912	-0.000439433	-0.000420732	-0.000426602	-0.000478167	-0.000463132	-0.000450739	-0.000449294	-0.000506452	-0.000517383	-0.00049901	-0.000516731	-0.000520207	-0.000513135	-0.000522431	-0.000498617	-0.000494568	-0.000498255	-0.000513134	-0.000520651	-0.000500501	-0.000487896	-0.000518654	-0.000508915	-0.000487935	-0.000487193	-0.000491791	-0.000494664	-0.000496012	-0.000515038	-0.000487754	-0.000478693	-0.000469498	-0.000463221	-0.000464281
138.568	-3.11269e-05	-9.71709e-05	-0.000113681	-7.25875e-05	-4.31677e-05	-5.77805e-06	-2.25388e-05	-6.01647e-05	-2.10625e-05	-0.00011743	-0.000103844	-1.47666e-05	-2.39172e-05	-0.000104674	-0.000154287	-0.000150132	-9.14635e-05	-0.000126368	-0.000155004	-0.000115536	-0.000116892	-0.000119774	-0.000132074	-0.000162858	-0.000143594	-0.000197757	-0.000178328	-0.000156905	-0.000188078	-0.000177329	-0.000180709	-0.000174489	-0.000199423	-0.000202411	-0.000192642	-0.000192977	-0.000221962	-0.000242508	-0.000245158	-0.000250904	-0.000254602	-0.000261823	-0.000269333	-0.000304076	-0.000290792	-0.000293327	-0.000293296	-0.000312197	-0.000323127
143.568	6.1014e-06	-4.85002e-05	-5.55207e-05	-6.12107e-05	-1.78616e-05	4.32257e-06	2.95738e-05	1.66941e-05	1.54961e-05	-8.7593e-05	-3.4677e-05	2.89542e-05	1.67202e-05	-3.2167e-05	-9.42443e-05	-0.000105475	-2.37274e-05	-6.56435e-05	-8.64246e-05	-5.71599e-05	-6.92997e-05	-5.53871e-05	-5.27261e-05	-0.000101378	-7.15951e-05	-0.000125675	-0.000118803	-0.000104915	-0.000121779	-0.000133837	-0.000129118	-0.000126546	-0.000148193	-0.000145208	-0.000137293	-0.000137352	-0.000147254	-0.000189311	-0.000196665	-0.000214826	-0.000216527	-0.000221276	-0.000231832	-0.000254568	-0.000250708	-0.000257736	-0.000253983	-0.000275055	-0.000288896
148.568	-4.27451e-06	-1.89981e-05	-6.31549e-05	-8.72433e-05	-3.83605e-05	-1.23336e-05	2.50684e-05	-2.86815e-05	-3.47259e-05	-0.000115731	-7.99323e-05	-4.36306e-05	-9.65228e-05	-0.00010711	-0.000124333	-0.000151386	-7.77062e-05	-0.000111732	-0.000136528	-9.22194e-05	-0.000130136	-0.000130572	-0.000118493	-0.000155112	-0.000136737	-0.000184188	-0.000183306	-0.000176357	-0.000183584	-0.000202446	-0.000186964	-0.000189257	-0.000213056	-0.00019711	-0.000200799	-0.000189714	-0.00018855	-0.000238877	-0.000254554	-0.000282444	-0.000273906	-0.000273565	-0.000258791	-0.000273361	-0.000281165	-0.000287192	-0.000274876	-0.000286106	-0.000288729
153.568	-4.7539e-05	-7.55131e-05	-0.000120684	-0.000140385	-0.000167189	-0.000217725	-0.000157346	-0.000203436	-0.000209803	-0.000285514	-0.000309595	-0.000296413	-0.000326621	-0.000363963	-0.000380306	-0.000384135	-0.000361248	-0.000371044	-0.000398656	-0.000378536	-0.000403873	-0.000406025	-0.000438723	-0.000455612	-0.000420629	-0.000413418	-0.000454505	-0.000463219	-0.000442788	-0.000446645	-0.000440995	-0.000439786	-0.000461984	-0.000457821	-0.000439869	-0.000433205	-0.000419523	-0.000442603	-0.000438191	-0.000465319	-0.00045734	-0.000446379	-0.000422956	-0.000427774	-0.000425009	-0.000423322	-0.000391044	-0.000395059	-0.000398159
158.568	-2.61262e-05	-8.08258e-05	-0.000140395	-0.000121994	-0.000175889	-0.000227103	-0.000168826	-0.000224347	-0.000195189	-0.000222467	-0.000312401	-0.000295752	-0.000304824	-0.00035025	-0.00034	-0.000358635	-0.000376676	-0.000364096	-0.000374584	-0.0003663	-0.000400679	-0.000399401	-0.000436579	-0.000448192	-0.000423939	-0.000410907	-0.000416191	-0.000443761	-0.000431709	-0.000425199	-0.000425084	-0.000434355	-0.000452803	-0.000439525	-0.000410135	-0.000421926	-0.000419352	-0.000428486	-0.000426751	-0.000431814	-0.000427347	-0.000419734	-0.000410185	-0.000424011	-0.000407186	-0.000408783	-0.000377755	-0.000383621	-0.000383898
163.568	2.80001e-05	-5.26913e-05	-8.63563e-05	-6.13005e-05	-0.000124256	-0.000185383	-0.000169085	-0.000202855	-0.000174313	-0.000157626	-0.000226976	-0.000198633	-0.000192014	-0.000262221	-0.000282236	-0.000264447	-0.000282319	-0.000261729	-0.000281333	-0.00030368	-0.000297834	-0.000309613	-0.000348021	-0.000333514	-0.000282682	-0.000302856	-0.000307301	-0.000346235	-0.000322089	-0.00031582	-0.000331347	-0.00033503	-0.000352331	-0.000336709	-0.000309674	-0.000326947	-0.000327559	-0.000331308	-0.000318197	-0.000320241	-0.000331183	-0.000323009	-0.000337168	-0.000344546	-0.000341575	-0.000346166	-0.000315398	-0.000316187	-0.000324916
168.568	1.04785e-05	-6.98812e-05	-0.000105541	-5.25973e-05	-6.26114e-05	-8.28722e-05	-9.77682e-05	-0.000142587	-9.82684e-05	-7.97735e-05	-0.000158615	-0.000153079	-0.000115142	-0.000159467	-0.000185506	-0.000179889	-0.000177734	-0.000161264	-0.000180917	-0.000206623	-0.000174844	-0.000197407	-0.000209181	-0.000187551	-0.000169397	-0.000222115	-0.000207956	-0.000235292	-0.000232642	-0.000227717	-0.00022672	-0.000253047	-0.000259678	-0.000226132	-0.000210864	-0.000241276	-0.000256186	-0.000248487	-0.000246585	-0.00024373	-0.00024076	-0.000238908	-0.000262882	-0.00028129	-0.000276707	-0.000294901	-0.000281536	-0.000280025	-0.000267525
173.568	1.01714e-05	-1.70794e-05	-5.27105e-05	-3.88791e-05	-4.30082e-05	-3.59496e-05	-5.58207e-05	-0.000101001	-3.80976e-05	-5.53278e-05	-0.000104837	-8.61114e-05	-5.26043e-05	-0.000132203	-0.000206939	-0.00015705	-0.000119072	-0.000120356	-0.000144066	-0.000156656	-0.000120181	-0.000154831	-0.000166859	-0.000143153	-0.000123385	-0.00020034	-0.000201821	-0.000191491	-0.00018421	-0.000178401	-0.000176048	-0.000200301	-0.000224895	-0.000204261	-0.000189845	-0.000204707	-0.000220139	-0.000210757	-0.000200017	-0.000208663	-0.000206943	-0.000221348	-0.000241228	-0.000255322	-0.000246597	-0.000270971	-0.00026843	-0.000265702	-0.000253049
178.568	-4.94124e-05	-4.36427e-05	-8.4529e-05	-5.3777e-05	-9.15256e-05	-6.0081e-05	-7.04081e-05	-0.000130196	-6.05506e-05	-9.65491e-05	-0.000147923	-0.00013894	-8.6986e-05	-0.000185172	-0.000243288	-0.000203312	-0.000180482	-0.00018175	-0.00019633	-0.000202565	-0.000191244	-0.0002035	-0.000212249	-0.000202979	-0.000225122	-0.000271958	-0.000264428	-0.000233993	-0.000249473	-0.000252736	-0.000224772	-0.000238653	-0.000257074	-0.000265146	-0.000264117	-0.000278165	-0.000284214	-0.000272129	-0.000258764	-0.000262003	-0.000242991	-0.000265665	-0.000270485	-0.000291232	-0.000275613	-0.00028331	-0.000292609	-0.000296997	-0.000286888
183.568	-2.19419e-05	-2.85494e-07	-7.12379e-06	-3.57822e-05	-9.22051e-05	-4.1736e-05	-1.36947e-05	-6.80382e-05	-2.23164e-05	-4.63627e-05	-5.95246e-05	-3.07687e-06	4.88086e-05	-7.65886e-05	-0.000116798	-9.93499e-05	-0.000110457	-8.89845e-05	-9.32367e-05	-9.53577e-05	-9.81511e-05	-9.35074e-05	-9.21775e-05	-0.00010145	-0.000104704	-0.000146574	-0.000154651	-0.00012835	-0.000117905	-0.000129543	-0.000112555	-0.000127043	-0.000139174	-0.000156612	-0.000170573	-0.000177683	-0.00018073	-0.00018012	-0.000153	-0.000172596	-0.000159876	-0.00018885	-0.000191701	-0.000205071	-0.000205946	-0.000202152	-0.00021608	-0.000227339	-0.000229009
188.568	-3.95223e-05	-1.00095e-05	-3.02015e-06	-1.14862e-05	-4.73774e-05	-6.30305e-05	1.61586e-05	-1.8303e-05	1.64162e-06	-9.76667e-06	-1.26531e-05	5.57301e-05	0.000126064	1.74941e-05	5.78602e-06	2.29401e-05	-1.83608e-06	1.74286e-05	4.11838e-05	1.13584e-05	-2.19414e-06	1.89177e-05	2.80162e-05	1.48009e-05	1.94063e-05	-5.52344e-06	-1.91167e-05	-1.15856e-05	2.11622e-06	-1.48218e-05	-4.8383e-06	-3.03883e-06	6.98108e-07	-3.19692e-05	-6.3959e-05	-7.18072e-05	-6.39873e-05	-6.80025e-05	-6.65415e-05	-9.46954e-05	-7.85474e-05	-9.52672e-05	-9.14286e-05	-0.000111941	-0.000150848	-0.00013209	-0.000143869	-0.000165781	-0.000163041
193.568	9.71232e-06	3.60761e-05	2.76403e-05	8.53608e-06	-3.03584e-05	-5.08442e-05	5.82612e-05	4.60709e-05	7.66794e-05	1.36124e-05	1.99347e-05	0.000100531	0.00015086	5.85883e-05	3.87737e-05	7.98056e-05	6.35843e-05	7.16104e-05	8.36513e-05	4.93928e-05	4.41894e-05	7.62169e-05	6.27104e-05	6.05149e-05	9.9302e-05	5.8194e-05	3.54222e-05	2.11943e-05	3.71529e-05	3.25352e-05	2.49481e-05	2.93922e-05	5.56551e-05	2.2397e-05	-1.42542e-05	-2.57243e-05	-2.37869e-05	-1.44754e-05	-2.13524e-05	-5.68602e-05	-4.96669e-05	-7.57279e-05	-7.20707e-05	-7.48547e-05	-0.00011551	-0.000101381	-0.000110551	-0.00013907	-0.000138938
198.568	1.69443e-05	2.96536e-05	-2.14092e-05	2.93727e-05	-4.15772e-06	-6.5312e-05	2.17259e-05	-1.93394e-06	1.98038e-05	-7.76251e-05	-6.36507e-05	2.99035e-05	8.83794e-06	-5.31169e-05	-7.47542e-05	-2.09027e-05	1.50886e-05	-2.08659e-05	-6.14535e-06	-1.81982e-05	-3.15941e-05	-1.20509e-05	-3.83558e-05	-4.80032e-05	2.01213e-06	-2.80053e-05	-3.25762e-05	-7.76407e-05	-8.00095e-05	-7.69613e-05	-6.99016e-05	-5.58945e-05	-4.5883e-05	-7.35429e-05	-0.000106863	-0.000113205	-9.60245e-05	-8.55846e-05	-9.9214e-05	-0.000125147	-0.000131506	-0.000147841	-0.000150098	-0.000149377	-0.000166621	-0.000153208	-0.000166853	-0.000181176	-0.00017915
203.568	1.79266e-05	3.17781e-05	-2.0819e-05	1.39963e-05	-2.52474e-05	-2.99203e-05	-3.53459e-05	-8.54899e-05	-5.75255e-05	-0.000148203	-0.000137975	-5.79685e-05	-0.000136981	-0.00017783	-0.000188746	-0.000135279	-0.000117428	-0.000144402	-0.000152445	-0.00015608	-0.000149123	-0.00014064	-0.000184455	-0.000193333	-0.000147889	-0.000179357	-0.000191104	-0.000227692	-0.000252291	-0.000242393	-0.000209111	-0.000198978	-0.000195311	-0.000214895	-0.000231921	-0.000243824	-0.000240701	-0.000219282	-0.000215077	-0.000235704	-0.000238214	-0.000258451	-0.000250246	-0.000239545	-0.0002363	-0.000242188	-0.000238323	-0.000236462	-0.000232728
208.568	1.78689e-06	5.16183e-05	2.09346e-06	1.6914e-05	4.29551e-05	4.84012e-05	3.84547e-05	-1.63468e-05	5.5577e-06	-5.44563e-05	-6.39363e-05	3.20811e-05	-2.30184e-05	-5.90868e-05	-6.21587e-05	-2.2161e-05	-1.36019e-05	-1.4126e-05	7.87728e-06	2.57502e-06	1.96272e-05	1.19302e-05	5.75326e-06	-2.1676e-05	-2.90729e-05	-5.73588e-05	-5.1355e-05	-6.92849e-05	-9.6902e-05	-9.1742e-05	-5.02988e-05	-6.02878e-05	-7.88945e-05	-9.26467e-05	-9.74054e-05	-0.000107666	-0.000106006	-9.5824e-05	-0.00010009	-0.000120548	-0.000139363	-0.000139903	-0.000132031	-0.000144133	-0.000143372	-0.00016702	-0.000164813	-0.000145789	-0.000146078
213.568	-2.66651e-05	3.22918e-05	-1.58547e-06	-2.74182e-05	2.74927e-05	4.3241e-05	5.75982e-05	1.6096e-05	3.54702e-05	-1.14467e-05	-1.77609e-05	-7.73499e-06	2.40089e-05	-9.86933e-06	-2.77619e-05	9.45633e-06	-2.53773e-05	2.62654e-05	2.97444e-05	1.45313e-05	3.51397e-05	2.44767e-05	2.306e-05	1.36091e-05	-2.05023e-05	-4.6981e-05	-3.96968e-05	-2.62316e-05	-4.10786e-05	-4.82029e-05	-2.17446e-05	-3.79423e-05	-5.14608e-05	-6.85536e-05	-6.20494e-05	-8.33031e-05	-9.63842e-05	-8.41446e-05	-8.649e-05	-9.9215e-05	-0.00010258	-0.000117954	-0.000104876	-0.000110046	-0.000104546	-0.000154169	-0.000136505	-0.000120825	-0.000120228
218.568	-3.36714e-05	1.46077e-05	-2.12384e-05	-3.21809e-05	1.65703e-05	1.33874e-05	5.0393e-05	2.16235e-05	5.59572e-05	6.13435e-06	-1.08081e-05	-1.19662e-05	6.38409e-05	6.31983e-06	-7.49595e-06	3.18801e-05	-1.49265e-05	5.15502e-05	3.84298e-05	4.37856e-05	4.86366e-05	3.4916e-05	4.81564e-05	4.58338e-05	6.96263e-06	-1.13177e-05	-1.63082e-05	-1.14245e-06	1.269e-05	4.63258e-06	2.99142e-05	1.00772e-06	-1.8584e-05	-2.1435e-05	-2.57829e-05	-4.75206e-05	-5.98053e-05	-4.9976e-05	-4.06365e-05	-4.36443e-05	-6.29267e-05	-6.98732e-05	-6.79605e-05	-7.43819e-05	-7.29767e-05	-0.000110838	-9.61288e-05	-7.73352e-05	-8.68631e-05
223.568	-1.05992e-05	-1.88454e-05	-7.14314e-05	-6.60399e-05	-6.21451e-05	-6.09701e-05	-3.17111e-05	-5.61969e-05	-3.99206e-05	-6.26523e-05	-4.41548e-05	-8.83741e-05	-4.03654e-05	-7.69841e-05	-9.61738e-05	-7.47089e-05	-0.000103728	-5.83039e-05	-0.000101072	-7.02326e-05	-9.67749e-05	-9.94788e-05	-0.000110026	-0.000110043	-0.000123289	-0.000124008	-0.000148032	-0.000129691	-0.000104893	-0.000106618	-9.06053e-05	-0.000123758	-0.000136407	-0.000120757	-0.000116282	-0.000143801	-0.000175907	-0.000146462	-0.000128582	-0.000131828	-0.000132585	-0.000138819	-0.000131614	-0.000139377	-0.000134263	-0.000161443	-0.000148653	-0.000153188	-0.000144221
228.568	-8.06567e-06	-3.84501e-05	-5.76501e-05	-4.43419e-05	-7.98328e-05	-8.0232e-05	-5.52241e-05	-9.92068e-05	-8.12938e-05	-9.44087e-05	-7.70893e-05	-0.000119857	-9.50105e-05	-0.000123836	-0.000134816	-6.17594e-05	-9.17453e-05	-0.000114037	-0.00012017	-7.48267e-05	-0.000125089	-0.00011798	-0.000141099	-0.000149566	-0.000144171	-0.000165261	-0.000180012	-0.000152812	-0.000133095	-0.0001461	-0.000123889	-0.000156548	-0.000176671	-0.000137201	-0.000135407	-0.00017144	-0.000188602	-0.000169479	-0.000163664	-0.000161431	-0.00016086	-0.000144025	-0.00014364	-0.00015826	-0.000173268	-0.000162622	-0.000159873	-0.000153595	-0.000156427
233.568	-1.25486e-05	-6.03402e-05	-0.000106315	-9.37094e-05	-0.000104382	-0.000104211	-8.90902e-05	-0.000128091	-0.000116274	-0.000103626	-0.000102284	-0.000162443	-0.000159938	-0.000128036	-0.000145427	-7.95216e-05	-0.000129571	-0.000190864	-0.000151678	-9.62751e-05	-0.000148359	-0.000127165	-0.000188932	-0.000202643	-0.000177577	-0.000194121	-0.000197338	-0.000169111	-0.000151207	-0.000169567	-0.000177153	-0.000193015	-0.000194024	-0.000156912	-0.000150902	-0.000174525	-0.000194412	-0.000195132	-0.00019457	-0.00017937	-0.000167745	-0.000155494	-0.000149134	-0.000163849	-0.000172405	-0.000170172	-0.000168084	-0.000169372	-0.000163462
238.568	-2.86772e-05	-8.77378e-05	-0.000143354	-0.000101329	-8.45681e-05	-0.000127195	-0.000100181	-0.000121957	-0.000121641	-0.000134855	-0.000181322	-0.000228525	-0.000187554	-0.000165444	-0.000192498	-0.000114303	-0.000177783	-0.000230907	-0.000186585	-0.000139248	-0.000184839	-0.000171234	-0.000240883	-0.000250122	-0.000225049	-0.000239292	-0.000235253	-0.000220756	-0.000206906	-0.000214602	-0.000220384	-0.000223957	-0.000219866	-0.000203514	-0.000206828	-0.000210866	-0.000213546	-0.000247545	-0.000230102	-0.000190101	-0.000186765	-0.000193043	-0.000185576	-0.000184476	-0.000188391	-0.000187094	-0.000189196	-0.000179025	-0.000170518
243.568	-2.72781e-05	-6.63472e-05	-0.000130998	-6.77249e-05	-4.96728e-05	-0.000125893	-0.000128729	-9.16462e-05	-8.58409e-05	-0.000112826	-0.000158182	-0.000161114	-0.000143836	-0.000101504	-0.000158692	-0.000146354	-0.000179393	-0.000203032	-0.000170414	-0.000143932	-0.000160788	-0.000153774	-0.000210306	-0.000222933	-0.000203994	-0.000195423	-0.000205766	-0.000201368	-0.000174866	-0.00016507	-0.000182294	-0.000170817	-0.000167782	-0.000172619	-0.000180016	-0.000178959	-0.000187736	-0.000213827	-0.000185089	-0.000140975	-0.000135415	-0.000162019	-0.000153796	-0.00016592	-0.000148708	-0.000146667	-0.000159683	-0.000152011	-0.000142322
248.568	-2.56863e-05	-5.65335e-05	-8.22477e-05	-1.12204e-05	-9.96166e-06	-9.90722e-05	-7.1966e-05	-6.43697e-06	-2.6014e-05	-7.53116e-05	-9.51019e-05	-0.000100398	-8.109e-05	-5.73972e-05	-0.000128368	-0.000129034	-0.00010333	-0.000128258	-0.000134864	-0.000114688	-0.000124251	-0.000121748	-0.00013935	-0.000141599	-0.000135252	-0.000139153	-0.000157558	-0.000161986	-0.000141157	-0.000123755	-0.000139176	-0.000127392	-0.000122879	-0.000144649	-0.000159915	-0.000155277	-0.000157889	-0.000176017	-0.000130359	-0.000111764	-0.000117042	-0.000136218	-0.000134284	-0.0001544	-0.00011136	-0.000109544	-0.000131842	-0.000125987	-0.000111759
253.568	-2.41828e-06	-4.61903e-05	-1.75037e-05	2.67065e-05	3.97242e-05	-4.36684e-05	7.80301e-06	5.4717e-05	4.43974e-05	1.64931e-05	-8.96417e-06	2.04165e-05	9.27346e-06	-2.9981e-06	-2.36264e-05	-3.09863e-05	-2.79659e-05	-5.47171e-05	-4.96152e-05	6.76975e-06	1.07062e-05	-8.05563e-06	-2.02309e-05	-2.92342e-05	-2.8936e-06	-1.88847e-05	-5.26544e-05	-4.46464e-05	-1.01963e-05	-5.14277e-06	-3.23339e-05	-1.63703e-05	-1.59861e-05	-3.5083e-05	-5.27706e-05	-6.36884e-05	-6.45378e-05	-6.44996e-05	-3.27315e-05	-5.02971e-05	-4.92138e-05	-5.40554e-05	-7.18575e-05	-8.70903e-05	-5.13686e-05	-4.09565e-05	-5.19736e-05	-5.66466e-05	-6.21048e-05
258.568	4.86946e-06	-2.67829e-05	-2.20877e-05	1.77747e-05	4.27027e-05	-3.0496e-06	6.27283e-05	6.60179e-05	8.96909e-05	4.87135e-05	1.22797e-05	4.72197e-05	3.20026e-05	8.98402e-06	1.58279e-06	2.61329e-05	1.76821e-05	2.39411e-06	-2.39334e-05	7.18402e-05	8.36456e-05	4.56127e-05	1.45166e-05	1.35573e-05	4.85153e-05	2.37137e-05	1.83299e-05	2.30986e-05	3.20149e-05	2.98298e-05	3.16327e-06	2.00052e-05	3.22194e-05	5.73968e-06	-1.64826e-05	-1.48642e-05	-1.18693e-05	-1.27903e-05	3.00254e-06	-2.19296e-05	-2.81207e-05	-3.52052e-05	-4.15368e-05	-4.60619e-05	-2.71045e-05	-1.92966e-05	-2.08104e-05	-3.11284e-05	-2.18889e-05
263.568	5.84477e-06	6.61979e-06	-2.64477e-05	1.83378e-05	3.56846e-05	1.70021e-05	7.54678e-05	4.16499e-05	7.34482e-05	5.30791e-05	5.63334e-05	0.000113873	7.71578e-05	3.90159e-05	8.06204e-06	4.89026e-05	4.84561e-05	3.75183e-05	2.24675e-05	0.000111372	0.000137949	0.000108045	6.35835e-05	4.35934e-05	5.907e-05	4.26917e-05	5.5418e-05	5.30102e-05	7.20178e-05	9.08818e-05	6.15595e-05	6.92832e-05	7.79234e-05	4.66621e-05	3.72869e-05	3.33755e-05	2.34284e-05	3.90506e-05	4.24859e-05	1.25111e-05	2.91439e-06	-7.18433e-06	-1.64338e-05	-6.7408e-06	3.10393e-06	7.28321e-06	1.3053e-06	-1.02166e-05	2.7175e-06
268.568	-1.92234e-05	-5.99193e-06	-6.73749e-05	-1.72637e-05	1.1971e-05	3.95798e-05	3.7545e-05	-3.37012e-05	2.55473e-05	2.39004e-05	4.57368e-05	6.34009e-05	6.52633e-05	3.96848e-05	-4.50433e-05	-3.7461e-06	9.08724e-06	9.41677e-06	6.37627e-06	5.87666e-05	6.1286e-05	7.28533e-05	3.95068e-05	3.41835e-05	6.51273e-06	-4.11816e-06	3.7403e-05	1.98435e-05	3.25857e-05	6.08159e-05	4.18531e-05	2.85278e-05	3.29838e-05	2.16367e-05	2.3543e-05	1.56303e-05	4.67051e-06	3.78352e-05	2.38041e-05	4.44875e-06	-2.18554e-05	-2.21852e-05	-1.26847e-05	-1.23353e-05	-8.9658e-06	9.83369e-07	-1.18092e-05	-1.81317e-05	6.03056e-06
273.568	-3.16976e-05	2.07931e-05	-2.73474e-05	2.50921e-06	4.78116e-05	4.88926e-05	4.05207e-05	9.30021e-06	3.40903e-05	5.69285e-05	7.744e-05	0.000109766	0.000125703	6.11084e-05	-3.77647e-07	3.4816e-05	4.38893e-05	5.72344e-05	7.21676e-05	8.70187e-05	5.23135e-05	9.16893e-05	9.29553e-05	9.32643e-05	4.93388e-05	3.33202e-05	5.48398e-05	4.11915e-05	6.37457e-05	0.000100412	9.42786e-05	8.27746e-05	6.45589e-05	5.37373e-05	5.69983e-05	3.82981e-05	3.33451e-05	7.576e-05	5.30254e-05	2.38124e-05	1.34438e-06	9.64562e-07	6.68453e-06	1.70693e-05	2.18797e-05	2.21439e-05	1.04433e-05	2.15319e-07	1.82029e-05
278.568	-4.83775e-05	-9.59828e-06	1.09373e-07	5.41129e-06	4.60918e-05	3.0823e-05	1.37494e-05	3.65425e-05	6.39795e-05	6.1867e-05	3.83802e-05	9.02561e-05	0.000123034	4.82249e-05	9.19702e-06	3.99028e-05	2.06962e-05	7.02923e-05	9.53558e-05	9.81194e-05	4.86161e-05	9.97472e-05	9.00061e-05	0.000104899	6.93095e-05	5.85041e-05	5.9599e-05	4.34081e-05	7.03239e-05	8.82925e-05	9.81416e-05	8.15621e-05	5.17091e-05	6.63408e-05	7.29362e-05	3.88045e-05	3.36631e-05	7.03777e-05	3.27088e-05	1.25931e-05	1.76916e-05	1.57885e-05	2.13724e-05	2.4764e-05	9.38767e-06	2.71539e-05	2.63832e-05	1.59256e-05	2.13917e-05
283.568	-3.4529e-05	2.10415e-05	5.51804e-07	2.81882e-05	4.62294e-05	-1.77316e-05	-3.00932e-05	5.95738e-05	7.74428e-05	5.91587e-05	7.41336e-05	0.000133147	0.000118568	3.16372e-05	4.3631e-05	8.59051e-05	5.97317e-05	0.000101769	0.000111887	0.000123801	9.44673e-05	0.000112171	9.87058e-05	0.00011742	0.000114035	0.000125244	8.44482e-05	7.88209e-05	8.39739e-05	0.000105201	0.000126509	0.000115838	9.13966e-05	8.65708e-05	8.93038e-05	5.67577e-05	5.4182e-05	7.62055e-05	4.55746e-05	3.66797e-05	6.77745e-05	5.20518e-05	4.3894e-05	3.80867e-05	3.27799e-05	3.17843e-05	5.6529e-05	4.20497e-05	3.59406e-05
288.568	8.64892e-06	-1.69967e-05	-4.67667e-05	-9.80341e-06	-1.41271e-05	-3.45257e-05	-5.75595e-05	-2.45271e-06	2.42767e-05	9.7211e-06	3.34384e-05	6.3008e-05	4.24834e-05	4.93321e-06	-2.26042e-05	-7.66867e-06	2.2884e-06	2.4111e-05	3.34711e-05	6.3911e-05	4.94371e-05	3.68956e-05	1.55287e-05	4.68224e-05	4.07456e-05	5.57214e-05	-2.06555e-06	-5.07641e-06	9.50752e-06	2.99581e-05	5.90404e-05	4.47893e-05	2.41585e-05	3.14517e-05	4.81974e-05	3.47513e-06	-6.08042e-06	1.83003e-05	3.22006e-06	-3.06335e-06	2.72834e-05	2.72867e-05	2.07242e-05	7.18898e-06	3.14846e-06	9.55545e-06	4.78267e-05	1.81012e-05	1.24146e-05
293.568	6.87229e-05	1.27558e-05	-6.14209e-05	-6.71695e-06	7.70662e-07	-2.82476e-05	-2.57872e-05	-1.43547e-05	7.98356e-06	-6.19654e-06	2.93837e-05	4.19739e-05	2.07604e-05	1.3506e-06	-2.07554e-05	-2.86271e-05	-9.21777e-06	1.15147e-05	1.60122e-05	6.69282e-05	7.15181e-05	2.44884e-05	7.86585e-06	2.54993e-05	2.65523e-05	3.60522e-05	-1.61036e-05	8.19542e-07	-2.29652e-06	1.81428e-05	5.17035e-05	2.90145e-05	1.38902e-05	1.74925e-05	2.95221e-05	-6.53794e-06	1.11012e-06	2.14639e-05	1.42913e-05	4.25897e-06	2.69029e-05	1.65063e-05	2.08813e-05	8.5546e-06	6.42803e-06	3.68855e-06	5.13955e-05	-4.35616e-07	8.73813e-06
298.568	4.77701e-05	-1.30597e-05	-4.93189e-05	-2.91462e-05	-2.35984e-05	-3.26429e-05	9.28939e-07	-3.91742e-05	-3.77456e-05	-5.08901e-05	-4.14133e-06	-1.42301e-05	-3.2757e-05	-5.74686e-06	-3.38997e-05	-0.000104799	-7.27133e-05	-4.06659e-05	-4.68103e-05	-1.22341e-06	1.03304e-05	-9.42102e-06	-5.82031e-05	-4.22672e-05	-3.86437e-05	-5.5522e-05	-8.40964e-05	-6.83791e-05	-6.53829e-05	-5.28283e-05	-2.3694e-05	-3.18496e-05	-4.2872e-05	-3.87975e-05	-3.61046e-05	-5.18051e-05	-4.68289e-05	-3.3143e-05	-2.32245e-05	-3.92159e-05	-3.82075e-05	-3.83285e-05	-3.64675e-05	-2.72625e-05	-3.07615e-05	-1.65503e-05	1.39848e-05	-3.08415e-05	-1.55299e-05
303.568	2.6933e-05	-3.34859e-05	-7.05474e-05	-4.3715e-05	-3.46972e-05	-3.68715e-05	1.93046e-05	-4.0435e-05	-3.53188e-05	-4.92729e-05	-1.68219e-05	-4.05376e-05	-4.269e-05	-4.45388e-05	-4.37467e-05	-0.000103811	-6.73582e-05	-6.22208e-05	-8.38759e-05	-3.83159e-05	-1.2673e-05	3.77557e-06	-4.91429e-05	-6.49304e-05	-5.08498e-05	-5.97514e-05	-7.90447e-05	-7.869e-05	-7.97321e-05	-7.17676e-05	-5.49781e-05	-6.26761e-05	-5.98824e-05	-4.49742e-05	-5.38063e-05	-6.51799e-05	-6.17938e-05	-4.6038e-05	-3.94393e-05	-5.47801e-05	-4.69529e-05	-5.77993e-05	-4.99102e-05	-3.9863e-05	-4.53419e-05	-3.07302e-05	-4.7637e-06	-4.88133e-05	-2.20354e-05
308.568	-1.61486e-05	-5.95641e-05	-6.32891e-05	-2.47484e-05	-1.70977e-05	2.74573e-06	4.15898e-05	-4.10581e-05	-1.11285e-05	-1.94642e-05	2.41481e-05	3.43883e-05	2.36088e-05	-3.09254e-05	-4.47826e-06	-4.6858e-05	-1.45093e-05	-2.16199e-05	-5.85198e-05	-4.83623e-05	-2.48441e-05	1.83524e-05	-1.09064e-06	-1.97368e-05	-2.33511e-05	-2.44106e-05	-1.19553e-05	-4.13295e-05	-4.90756e-05	-2.9092e-05	-2.10892e-05	-1.85318e-05	-2.56832e-05	-1.88761e-05	-3.18855e-05	-4.1285e-05	-3.67143e-05	-1.21439e-05	-2.25748e-05	-3.77389e-05	-3.12266e-05	-4.6291e-05	-3.50493e-05	-1.00859e-05	-1.39421e-05	-1.02199e-05	1.13196e-05	-2.36429e-05	-1.14851e-05
313.568	-1.55068e-05	-1.59298e-05	-9.31076e-06	-2.10239e-07	-6.06871e-06	1.81398e-06	4.20397e-05	-5.65678e-06	2.67512e-05	3.16719e-05	3.31464e-05	7.3115e-05	0.000100654	-2.02456e-06	9.19051e-06	2.16238e-05	5.31702e-05	3.27756e-05	-9.51825e-06	8.56916e-06	1.58007e-05	4.7931e-05	8.32252e-05	3.67829e-05	5.85178e-06	2.86006e-05	4.9633e-05	-9.32126e-06	-5.23716e-06	3.35221e-05	3.15558e-05	2.77278e-05	2.77377e-05	2.76283e-05	2.83916e-05	6.76001e-06	1.34021e-05	2.68957e-05	-1.00958e-05	-2.38302e-05	-3.73146e-06	-1.39011e-05	1.79699e-05	1.91926e-05	1.63967e-05	7.40556e-06	2.1662e-05	9.42417e-07	7.339e-06
318.568	6.63833e-07	2.18583e-05	5.11699e-05	6.18841e-05	7.15726e-05	4.47015e-05	7.21755e-05	2.23918e-05	6.78986e-05	7.98516e-05	0.000119142	0.000162143	0.000177611	8.64587e-05	9.09016e-05	0.000121698	0.000141335	0.000134699	9.14746e-05	9.44153e-05	0.000116085	0.000137782	0.000182432	0.000146406	8.8964e-05	0.000112734	0.00015636	9.10626e-05	0.000102816	0.000137943	0.000130975	0.000128673	0.000126654	0.000108685	0.000107229	9.78692e-05	0.000101256	8.03253e-05	5.51967e-05	5.06902e-05	7.04532e-05	6.64343e-05	8.88299e-05	8.53064e-05	7.59126e-05	5.43495e-05	5.73346e-05	4.87997e-05	3.9313e-05
323.568	5.92648e-05	5.97068e-05	7.00971e-05	9.12191e-05	4.53409e-05	3.08059e-05	6.15322e-05	4.82262e-05	0.000107156	9.9855e-05	0.000134235	0.000123551	0.000169989	9.97274e-05	7.86909e-05	0.00011837	0.000182013	0.000160971	0.00012794	0.000142904	0.00014285	0.000163595	0.000162055	0.000162445	0.000122142	0.000121867	0.000141691	0.000108246	0.00013348	0.000153493	0.000148994	0.000137684	0.000132369	0.000131127	0.000139522	0.000137627	0.000126093	9.48346e-05	7.27159e-05	7.93211e-05	9.20608e-05	8.11822e-05	0.000104586	8.73977e-05	8.28276e-05	7.07218e-05	5.58741e-05	6.90657e-05	6.11857e-05
328.568	8.35976e-05	4.42579e-05	2.70166e-05	0.000115922	0.000115599	6.95728e-05	9.86914e-05	9.13711e-05	0.000176152	0.000116237	0.000155079	0.000169922	0.000216001	0.000183549	0.000161879	0.000162823	0.000233605	0.000221758	0.000235875	0.000193602	0.000205738	0.000224059	0.000206902	0.00022203	0.000193046	0.000187947	0.000206059	0.000209365	0.000219599	0.000211097	0.000219871	0.000209357	0.000181043	0.000190531	0.000197264	0.00019329	0.000177822	0.000156082	0.000146661	0.000155164	0.000164625	0.000136844	0.000137659	0.000143112	0.000141715	0.000124445	0.000106012	0.000110393	0.000114999
333.568	8.63214e-05	6.52327e-05	1.60693e-05	0.000124111	0.000135628	5.14368e-05	9.6358e-05	0.000139892	0.000206465	0.000131329	0.000138736	0.00016712	0.000243644	0.000169039	0.00016045	0.000154873	0.000208635	0.000201203	0.000255271	0.000200068	0.000178172	0.000203877	0.000191367	0.000209183	0.000188733	0.000191277	0.000197546	0.000218061	0.000210905	0.000186945	0.000212259	0.000204465	0.00017811	0.000189037	0.000195644	0.000178268	0.000176511	0.000177584	0.000161428	0.000158451	0.000163355	0.000140159	0.000115205	0.000125196	0.000140272	0.000139153	0.000112877	0.000118974	0.000124801
338.568	3.78634e-05	5.61426e-05	-2.84272e-05	9.65946e-05	0.000158871	3.81722e-05	6.08414e-05	0.000108291	0.000165928	0.000114531	0.000110607	0.000122906	0.000197738	0.000147127	0.000148148	0.000133571	0.000155679	0.000151803	0.00022401	0.000167517	0.000145082	0.000154252	0.000169982	0.00015999	0.000123652	0.000149251	0.000166972	0.000168912	0.000166745	0.000153393	0.000175757	0.000169726	0.000169968	0.000160784	0.000154858	0.000129836	0.000149063	0.000146477	0.000135717	0.000123415	0.000135214	0.000139721	0.000107628	0.000110195	0.000116599	0.00011364	0.000102334	0.000103497	0.000108771
343.568	3.93311e-05	4.37433e-05	-1.98186e-05	8.10114e-05	0.000127813	3.14352e-05	6.3761e-05	0.000109894	0.000141772	8.27353e-05	8.64738e-05	7.46823e-05	0.000137264	9.3175e-05	7.01178e-05	0.000113309	0.000124174	0.000120635	0.000154127	0.000121018	0.000108785	0.000130922	0.000138012	0.000132224	9.34635e-05	9.11097e-05	0.000109161	0.000111696	0.000128262	0.000119288	0.000128111	0.000124115	0.000134301	0.000119998	0.000101693	7.9386e-05	0.000101173	0.000107113	0.000102162	8.45846e-05	9.0069e-05	0.000107419	8.43556e-05	6.78812e-05	7.53732e-05	8.41635e-05	7.46562e-05	8.08824e-05	8.33485e-05
348.568	2.13915e-05	9.98682e-06	-5.27469e-05	3.07598e-06	3.54046e-05	-3.73289e-06	3.98369e-05	6.62887e-05	0.000107888	2.77108e-05	1.47556e-05	-3.45211e-06	4.0058e-05	2.89759e-05	2.00829e-05	4.9229e-05	7.2668e-05	7.74427e-05	8.82558e-05	5.27743e-05	5.56605e-05	6.3937e-05	5.6475e-05	5.41834e-05	2.903e-05	2.33167e-05	3.13455e-05	3.56098e-05	4.78156e-05	5.83137e-05	6.12044e-05	6.15016e-05	5.93219e-05	5.54377e-05	4.25263e-05	2.03928e-05	4.69896e-05	6.30241e-05	5.65399e-05	4.80078e-05	5.01356e-05	6.54481e-05	6.45466e-05	4.60877e-05	4.25828e-05	3.85246e-05	5.09494e-05	7.27853e-05	6.59907e-05
353.568	3.3347e-05	1.1453e-05	-7.93524e-05	-6.82204e-05	2.33515e-05	-6.89589e-07	5.69502e-05	4.54922e-05	7.10969e-05	6.30226e-06	-1.68473e-05	1.79688e-05	6.63805e-05	4.26232e-05	-5.39218e-06	4.84453e-05	3.76309e-05	6.00344e-05	5.80693e-05	1.48067e-05	4.76084e-05	4.93539e-05	3.15921e-05	5.39864e-05	2.81904e-05	1.12882e-05	1.76478e-05	3.19422e-05	3.81602e-05	2.67969e-05	4.50391e-05	5.76784e-05	5.67651e-05	5.47244e-05	3.63857e-05	1.51626e-05	4.61269e-05	5.70797e-05	5.17147e-05	5.00003e-05	5.30893e-05	7.03345e-05	7.3812e-05	4.53988e-05	5.61186e-05	4.20654e-05	5.69222e-05	8.10939e-05	7.16655e-05
358.568	4.67249e-05	1.32971e-05	-6.72119e-05	-7.8879e-05	3.88432e-06	-1.52415e-05	5.46701e-05	3.77932e-05	1.55688e-05	-1.14289e-05	2.63889e-05	4.87186e-05	8.23259e-05	3.72583e-05	-3.48994e-06	3.91791e-05	2.82395e-05	5.91349e-05	6.5869e-05	3.03947e-05	8.87195e-05	5.5308e-05	3.13252e-05	5.67464e-05	3.77681e-05	4.12305e-05	4.96116e-05	2.83303e-05	1.62698e-05	3.57436e-05	7.37291e-05	8.07677e-05	7.2864e-05	6.9733e-05	5.53547e-05	3.18586e-05	7.26376e-05	7.91037e-05	7.0938e-05	7.83438e-05	7.48337e-05	7.9673e-05	8.4471e-05	6.12463e-05	6.58826e-05	4.46172e-05	6.41111e-05	8.27117e-05	7.30288e-05
363.568	3.08975e-05	1.07365e-05	-2.62567e-05	-3.92164e-05	-7.64717e-06	-2.02048e-05	5.8288e-05	1.46342e-05	-9.02497e-06	-1.84042e-05	3.28974e-05	7.48427e-05	0.000107002	6.90689e-05	-2.50544e-06	5.76748e-05	1.77387e-05	6.41834e-05	6.31111e-05	3.77358e-05	0.00010872	7.41887e-05	4.28953e-05	3.50925e-05	2.50837e-05	4.42787e-05	7.40613e-05	4.51514e-05	2.02564e-05	4.18264e-05	9.19549e-05	0.0001047	9.89027e-05	7.89717e-05	6.6435e-05	5.79738e-05	8.1488e-05	7.59552e-05	7.96428e-05	7.881e-05	6.54799e-05	7.91573e-05	8.80772e-05	7.39381e-05	8.65397e-05	5.78037e-05	7.43524e-05	6.47011e-05	6.71001e-05
368.568	2.63451e-05	-1.29813e-05	3.45724e-05	2.21463e-05	-3.52228e-06	9.04068e-06	9.70569e-05	6.68059e-05	5.16898e-05	2.54587e-05	9.58346e-05	0.000152117	0.000153316	0.000114302	0.000103175	0.000146045	0.000102471	0.000109786	0.00012229	0.000118786	0.000162041	0.000164659	0.00012734	7.85895e-05	9.82672e-05	0.00013084	0.000161711	0.000131475	9.37467e-05	0.000117181	0.000150001	0.000162497	0.000137472	0.000119367	0.000130909	0.000116321	0.000121523	0.000127017	0.00013577	0.000138118	0.000121415	0.000107635	0.000108229	0.000115334	0.000113949	9.52926e-05	0.000111784	9.02231e-05	0.000103486
373.568	-3.56668e-06	-2.96425e-05	1.34968e-05	1.66053e-05	-2.48685e-06	1.60085e-05	6.98739e-05	8.26646e-06	5.71072e-05	4.50293e-05	-1.12582e-06	7.67515e-05	0.000101232	6.20043e-05	3.05363e-05	0.000110728	7.17865e-05	6.77262e-05	7.96166e-05	5.90737e-05	6.9265e-05	0.000120476	8.98777e-05	2.57069e-05	5.00701e-05	8.0058e-05	9.89303e-05	8.31254e-05	5.54575e-05	5.29585e-05	7.74438e-05	0.000115162	8.24481e-05	7.69614e-05	9.22431e-05	8.66486e-05	7.97533e-05	6.72039e-05	7.85465e-05	9.32625e-05	0.000102679	8.94881e-05	8.63676e-05	0.000107061	0.000100588	7.77476e-05	9.37535e-05	8.23416e-05	9.3508e-05
378.568	-5.98248e-06	-1.57976e-05	3.28466e-05	7.00852e-05	9.77965e-05	0.000122906	0.000127018	6.62959e-05	0.000129477	0.000104659	0.00010818	0.000184851	0.000195428	0.000153616	0.000179382	0.00024154	0.000224431	0.00019434	0.000196813	0.000192112	0.000211211	0.000243336	0.000230653	0.00020078	0.000198246	0.000194652	0.000212087	0.000204473	0.000229325	0.000227941	0.000221052	0.000245058	0.000190739	0.000183496	0.000209609	0.000201302	0.000196424	0.00017518	0.000163745	0.000185524	0.000215026	0.000183566	0.000174831	0.000179233	0.000169322	0.000161741	0.000172691	0.000153499	0.00016572
383.568	-4.93899e-05	-2.98331e-05	2.89657e-06	9.25774e-05	0.000109514	9.70344e-05	0.000125203	4.72895e-05	9.863e-05	6.60395e-05	6.90801e-05	0.000117301	0.000139642	9.76286e-05	0.000100771	0.000182486	0.000194515	0.000179584	0.000149978	0.000147152	0.000195201	0.000182553	0.000199719	0.00017833	0.000158226	0.000154091	0.000174028	0.000146718	0.000178915	0.000202826	0.000189805	0.000217706	0.000163137	0.000152813	0.000178205	0.000188116	0.000180184	0.000147152	0.000134317	0.000140623	0.000176184	0.000167683	0.000157469	0.000150982	0.000149887	0.000143722	0.000146318	0.000129959	0.000147528
388.568	-3.20198e-05	-3.38074e-06	3.37972e-05	0.000158256	0.000135779	0.000122753	0.000174223	0.000113161	0.000148281	0.000113311	0.000188694	0.000213677	0.000255495	0.00021154	0.000217566	0.000268572	0.000296648	0.000280044	0.000237002	0.000265821	0.000308619	0.000263962	0.000289483	0.000267445	0.000237607	0.000260249	0.00029165	0.00027576	0.000313596	0.00034446	0.000317991	0.000324218	0.00027568	0.000241457	0.000275229	0.000279026	0.00026304	0.000246009	0.000241385	0.000215342	0.000233553	0.000229076	0.000229285	0.000209781	0.000204564	0.000208777	0.000207432	0.000178043	0.000200243
393.568	2.29751e-05	-5.84209e-06	2.16001e-05	0.000142958	0.000123781	5.70646e-05	0.000151023	9.0964e-05	0.000117399	0.0001168	0.00014783	0.000182115	0.000259296	0.00021828	0.000155416	0.000198417	0.000230614	0.000223708	0.000158128	0.000186021	0.00022685	0.000206674	0.000224099	0.00021074	0.000203296	0.000225529	0.000237968	0.000223703	0.000231372	0.000261238	0.000241261	0.000253498	0.000249183	0.000204746	0.000224433	0.000235725	0.000217629	0.000210986	0.000205357	0.000172567	0.000177456	0.000189036	0.000194094	0.000184449	0.000185478	0.000184317	0.00018196	0.000159386	0.000185139
398.568	4.84289e-05	1.22585e-05	4.12638e-05	0.0001057	0.000108902	8.0492e-05	0.000150903	9.88372e-05	9.46676e-05	0.000103175	0.000159222	0.000187807	0.000258974	0.000227551	0.000164617	0.000180338	0.000198541	0.000192803	0.000157332	0.000186748	0.000171116	0.000201432	0.000219393	0.000199248	0.000185751	0.000211946	0.000220821	0.000212377	0.00023009	0.00025213	0.000229088	0.00023863	0.000245473	0.000201689	0.000214724	0.000218603	0.000211933	0.000214978	0.000218696	0.00018996	0.000177404	0.000185391	0.000192379	0.00018131	0.000193398	0.000189494	0.000186079	0.000166331	0.000197165
403.568	1.22156e-05	9.2844e-06	6.11407e-05	0.00010545	0.000133233	0.000120811	0.000125308	0.000105478	8.72566e-05	8.46106e-05	0.000144345	0.000207081	0.000235671	0.00020184	0.000157102	0.000192162	0.000178187	0.000192381	0.000160541	0.000184969	0.000169815	0.000201065	0.000224223	0.000210998	0.000214573	0.000213828	0.000219447	0.000202278	0.000227254	0.000241949	0.000229913	0.000235605	0.000237462	0.000213079	0.000219483	0.00022479	0.000215965	0.000211582	0.000210153	0.000197829	0.000183694	0.000185852	0.000191808	0.000186792	0.000193222	0.000197896	0.000188417	0.000172473	0.000207201
408.568	-1.94905e-05	1.52844e-07	4.73333e-05	9.26082e-05	0.000145002	0.00016737	0.000144978	0.000155338	8.75612e-05	0.000109225	0.000173518	0.000224416	0.000212939	0.000173051	0.000175715	0.000227443	0.000203066	0.000213191	0.000240895	0.000224206	0.000205806	0.000229946	0.000247584	0.000211768	0.000215929	0.000249644	0.000268988	0.000217032	0.000250033	0.000263527	0.000265495	0.000248195	0.000234098	0.000234472	0.000243814	0.000227135	0.000207511	0.000211287	0.000231004	0.000206357	0.000219823	0.000217362	0.00021318	0.000200076	0.000206816	0.000197988	0.000189654	0.000178868	0.000208149
413.568	7.26572e-06	2.11993e-05	0.000103727	0.000150279	0.000210834	0.000227694	0.000194659	0.000239422	0.000188434	0.000199897	0.000243286	0.000338547	0.000327732	0.000280547	0.000272108	0.000341778	0.000326475	0.000334688	0.000337225	0.000331738	0.000378222	0.000362038	0.000379462	0.000364711	0.000368328	0.000374011	0.000401284	0.000360936	0.000379115	0.000387435	0.000403081	0.000379142	0.000348768	0.000356261	0.000357332	0.000323357	0.000308376	0.000300989	0.000311511	0.00028893	0.000296196	0.000286956	0.000292005	0.000281197	0.000275712	0.000263331	0.000251405	0.000229651	0.000237922
418.568	4.7844e-05	4.02923e-05	7.92131e-05	0.000123104	0.000194869	0.000168776	0.000193776	0.000204563	0.000190175	0.000210269	0.000217078	0.000296714	0.000290632	0.000246027	0.000286741	0.000332322	0.000325074	0.000334611	0.000317873	0.000313212	0.000375975	0.000376785	0.000385619	0.000359079	0.000351587	0.00036602	0.000386131	0.000342149	0.000362687	0.000378619	0.00037439	0.000381605	0.000344636	0.000355461	0.000358455	0.000311905	0.000302193	0.000296308	0.000300706	0.000283051	0.000295521	0.000279751	0.000280531	0.00026924	0.000279875	0.000257077	0.000252093	0.00022829	0.000238884
423.568	9.34868e-05	0.000100999	0.0001022	0.000128277	0.000165884	0.000121693	0.000198598	0.000167764	0.00020695	0.000166924	0.000201175	0.00029775	0.000285643	0.000245293	0.000279446	0.000307226	0.000323168	0.000346212	0.000313687	0.000316047	0.000360742	0.000396071	0.00040383	0.000370797	0.000353137	0.000349638	0.000357424	0.000349755	0.000353883	0.000361425	0.000358708	0.000384639	0.000336706	0.000351015	0.000362563	0.000329625	0.000325197	0.000301132	0.000306394	0.000312248	0.000291433	0.00025823	0.000270741	0.000270007	0.000282207	0.000276538	0.000249204	0.000243096	0.000259396
428.568	9.86795e-05	9.94589e-05	6.37745e-05	9.54945e-05	0.000109037	3.02028e-05	0.000131073	7.59542e-05	0.000152633	0.000126479	0.00015699	0.000204526	0.000215119	0.00016823	0.000211363	0.000245828	0.000248546	0.000262813	0.000265718	0.000253077	0.000263136	0.000315618	0.00031363	0.000267739	0.000261169	0.000264203	0.000268321	0.000257299	0.000268488	0.0002682	0.000258687	0.000281111	0.000257869	0.000270151	0.000284553	0.00025359	0.000238574	0.000221464	0.000226993	0.0002418	0.000234843	0.000199858	0.000214762	0.000211573	0.000226338	0.000238526	0.000199287	0.000206652	0.000238346
433.568	0.000116576	0.000109325	6.11935e-05	9.03933e-05	0.000122113	2.08679e-05	0.000100459	5.31608e-05	0.000138708	0.00011915	0.000139932	0.00017431	0.000154936	0.000144988	0.000146137	0.000160255	0.000190154	0.000181825	0.00020958	0.000190775	0.000194249	0.000226435	0.000220448	0.000178681	0.000189022	0.000196197	0.000181743	0.000183746	0.000201485	0.000193961	0.000190197	0.000180996	0.000196646	0.000196624	0.000191109	0.00018112	0.00017411	0.000167715	0.000184265	0.000194799	0.000175457	0.000151565	0.000167063	0.000172268	0.000189682	0.000196973	0.000161188	0.000172534	0.00019287
438.568	7.62609e-05	2.20125e-05	1.03061e-05	8.92245e-05	0.000158184	2.24544e-05	6.89401e-05	6.14096e-05	0.0001014	0.000128459	0.000132934	0.000134818	0.000146929	0.000110248	0.000120528	0.000177787	0.000161914	0.000137473	0.000152425	0.000174414	0.000193278	0.000193357	0.000204127	0.000168548	0.000176848	0.000183811	0.000172043	0.000175066	0.000199113	0.000192556	0.000189724	0.000176252	0.000206872	0.00020327	0.000188337	0.000167942	0.00017054	0.000183718	0.000198152	0.000192073	0.00016647	0.000159757	0.000173908	0.000170513	0.000179759	0.000190958	0.00016703	0.000173911	0.000192353
443.568	7.27724e-05	3.04246e-05	-6.48744e-06	8.9899e-05	0.000192997	8.08079e-05	0.00011154	9.92893e-05	0.000110907	0.000132949	0.000160084	0.000136691	0.000168757	0.000149351	0.000124589	0.000189562	0.000212168	0.000165023	0.000173519	0.000197074	0.000219786	0.000219975	0.00023432	0.00021902	0.000233343	0.000238936	0.000205825	0.000211043	0.00024242	0.000234568	0.000238004	0.000237661	0.00024666	0.000236713	0.00021967	0.000223094	0.000217904	0.00023283	0.000249065	0.000223841	0.000204731	0.000205654	0.000211806	0.000206503	0.000210043	0.000210094	0.000213489	0.000209768	0.00021488
448.568	5.7319e-05	-1.5891e-05	-4.15082e-05	6.3316e-05	0.000159457	0.0001052	0.000128831	9.35753e-05	9.60463e-05	0.000118274	0.000150017	0.000150673	0.000214834	0.000176978	0.000157874	0.000237869	0.00024612	0.000197605	0.00020105	0.000229089	0.000250584	0.000280232	0.000288305	0.000269685	0.000276123	0.000280958	0.000257826	0.00026651	0.000274179	0.000273975	0.000293504	0.000310886	0.00027279	0.000264091	0.000274399	0.000264751	0.000263459	0.000266567	0.000268161	0.000257836	0.000258825	0.000232644	0.000242575	0.000237156	0.000236735	0.000245375	0.000256942	0.000247406	0.000237532
453.568	3.48665e-05	4.8722e-05	-2.97374e-05	4.32784e-05	0.000126094	0.000123835	0.000154005	0.000111938	0.000151107	0.00014904	0.000179513	0.000187922	0.000229724	0.000195983	0.000179596	0.000248283	0.000309979	0.000257287	0.000249825	0.000262207	0.000250614	0.000306218	0.000301402	0.000293153	0.00030753	0.000307232	0.000296534	0.000298069	0.000295906	0.000300456	0.000307183	0.000328983	0.000294644	0.000280506	0.000296424	0.000294582	0.000281575	0.000268131	0.000269301	0.000275209	0.000294292	0.000257927	0.000260512	0.000267303	0.000269841	0.000260932	0.000277753	0.000256424	0.000244143
458.568	2.75139e-05	4.00458e-05	1.61202e-05	4.73687e-05	9.55888e-05	0.000152597	0.000199539	0.000154419	0.000193395	0.000216267	0.000238478	0.000309097	0.000276998	0.000255681	0.000288509	0.000312641	0.000344923	0.00033609	0.00031843	0.000309728	0.000309228	0.00036602	0.000370958	0.000362308	0.000348364	0.000373733	0.00038113	0.000391985	0.000363288	0.000371919	0.000373014	0.000378584	0.000353238	0.000337883	0.000363514	0.000350737	0.000340314	0.000329064	0.000323066	0.000347551	0.000350226	0.000309924	0.000294312	0.000303658	0.000315323	0.000302001	0.000299292	0.000283784	0.000286627
463.568	4.85943e-05	0.000120239	8.60733e-05	9.32483e-05	0.000160628	0.000248476	0.000302193	0.000291405	0.000294425	0.000295615	0.000361994	0.000430163	0.000417648	0.000371408	0.000384953	0.000434603	0.000471969	0.000467343	0.000458312	0.000444314	0.000441716	0.000477702	0.00050392	0.000500848	0.000487347	0.000496442	0.000524942	0.000525498	0.000491739	0.000502547	0.000486407	0.000474685	0.000478793	0.000475271	0.000490465	0.000479124	0.000451528	0.00043984	0.000428619	0.000438192	0.000421315	0.000412747	0.00037976	0.000381067	0.00038298	0.000366706	0.000358508	0.000341625	0.000349401
468.568	5.22665e-05	0.000110647	0.000150525	0.00011195	0.000162475	0.00026479	0.000287877	0.000261643	0.000260437	0.000270196	0.000339275	0.000424168	0.000432164	0.000371745	0.000386543	0.000436759	0.000419587	0.000422265	0.000446691	0.00043298	0.000444188	0.000472732	0.000496375	0.00048501	0.000467534	0.000471888	0.000499611	0.000519458	0.000490596	0.000488812	0.000469791	0.000470171	0.000453775	0.000442809	0.000466166	0.000468758	0.000435135	0.000431142	0.000422469	0.000419266	0.000399144	0.000404216	0.000383176	0.000367547	0.000350011	0.000354995	0.000352118	0.000332926	0.000345587
473.568	6.7545e-05	0.000113836	0.000114786	0.000137463	0.000204765	0.00023677	0.000250489	0.000248507	0.000247493	0.000227431	0.000288218	0.000356939	0.000379077	0.000300346	0.000322197	0.000373763	0.000344958	0.000370186	0.000378343	0.000401613	0.000415866	0.000443068	0.000436395	0.000413179	0.000431041	0.000407798	0.000424183	0.000438497	0.00043802	0.000435384	0.000407585	0.000409472	0.000403941	0.0004036	0.000414425	0.00040548	0.000388616	0.000390926	0.000378191	0.000356966	0.000344579	0.000350673	0.000351481	0.000344703	0.000302023	0.000307136	0.0003244	0.00030876	0.000316144
478.568	7.89899e-05	9.46956e-05	0.000123829	0.000181099	0.000200397	0.000204083	0.000227793	0.000226372	0.000246412	0.000265059	0.000301857	0.000376696	0.000378198	0.000321501	0.000346231	0.000406905	0.000381617	0.000394778	0.000414749	0.000435709	0.000420243	0.000467518	0.000459484	0.00042438	0.000435024	0.000449234	0.000452114	0.000458021	0.000455311	0.00046148	0.000435722	0.000421147	0.000417263	0.000438444	0.000431482	0.000407013	0.000399038	0.000413476	0.000405736	0.000369574	0.000357293	0.000359337	0.000375296	0.000360696	0.000316864	0.000312919	0.000335173	0.000317288	0.000326073
483.568	0.000135469	0.000125354	9.8197e-05	0.000210964	0.000243784	0.000235271	0.0002609	0.000291912	0.00031972	0.000312235	0.000338602	0.000426347	0.000413623	0.000428593	0.000413911	0.000453762	0.000436009	0.000478598	0.000488305	0.000521993	0.000505443	0.000553204	0.000532116	0.000496105	0.000518507	0.000539735	0.000527776	0.000526809	0.000522704	0.000541313	0.000522204	0.000486118	0.000487325	0.000512924	0.000506794	0.000466733	0.000468099	0.000480842	0.000465907	0.000421999	0.000405792	0.000406197	0.000408824	0.000391198	0.000371799	0.000352695	0.000361221	0.000339819	0.000340584
488.568	0.000137109	0.000142356	0.000112581	0.000223329	0.000250024	0.000231746	0.000259343	0.000302843	0.000350613	0.000316896	0.000357727	0.000434573	0.00045133	0.000478459	0.000453441	0.000505447	0.000524855	0.000530541	0.000562277	0.00055633	0.000537721	0.000573172	0.000588768	0.000561938	0.00055024	0.000601937	0.000580803	0.000576971	0.000568224	0.000581523	0.000581344	0.000543594	0.000524014	0.000552999	0.000559988	0.000519689	0.000516306	0.00052651	0.000513089	0.000477956	0.000467188	0.0004561	0.000455553	0.000429997	0.000425854	0.000407785	0.000398456	0.000379312	0.000369167
493.568	8.71061e-05	0.000111104	6.38072e-05	0.00017457	0.00019811	0.000157592	0.000168467	0.000227025	0.000267445	0.000223455	0.000243968	0.000275919	0.000305579	0.000355009	0.000360109	0.000359801	0.000359187	0.000367557	0.000377578	0.000385531	0.000394307	0.000428047	0.000443424	0.000411276	0.000415342	0.000456896	0.000429058	0.00042333	0.000419231	0.000409178	0.000425269	0.000407984	0.000384737	0.000399216	0.000429823	0.000399069	0.000399982	0.00040561	0.000396896	0.000375128	0.000376129	0.000372334	0.000370397	0.000346276	0.000359301	0.00033852	0.000323871	0.00031188	0.000313405
498.568	0.000103742	0.000109433	8.67988e-05	0.000187221	0.000200006	0.000163553	0.000194584	0.000245408	0.000273736	0.000284191	0.000299094	0.000307391	0.000361611	0.000372298	0.000388141	0.00042566	0.000426517	0.000425663	0.000444705	0.000456869	0.000448145	0.000480091	0.000511975	0.000486925	0.000477691	0.000513948	0.000486936	0.000494209	0.00048947	0.000473014	0.00048532	0.000471553	0.000449247	0.000461313	0.000474512	0.000453697	0.000456065	0.000456623	0.000459411	0.000435527	0.000429559	0.000418228	0.000419986	0.000393522	0.000399234	0.000383683	0.000363698	0.000362203	0.000365103
503.568	0.000114529	0.000114428	0.000120805	0.000179942	0.000155643	0.000133681	0.000178646	0.000192243	0.00022122	0.000272192	0.00026277	0.000259434	0.000331665	0.000341052	0.000311462	0.000357271	0.0003591	0.000369745	0.000380915	0.000445535	0.000404826	0.000440205	0.000443459	0.000408442	0.000422459	0.000425107	0.000418272	0.000429925	0.000415889	0.000396689	0.000419999	0.000424813	0.000395181	0.000409639	0.000412894	0.000383308	0.000377319	0.000390853	0.000407656	0.000378334	0.000363472	0.000369409	0.000374062	0.000357767	0.000352737	0.000340534	0.000330561	0.000331756	0.000335611
508.568	0.000145038	0.000134285	0.000157652	0.000211895	0.000203487	0.000179317	0.000230342	0.000219661	0.000282146	0.000318482	0.000331005	0.000383739	0.000449766	0.000428117	0.000380814	0.000432793	0.000454557	0.000487504	0.000517473	0.00055838	0.000522916	0.000560023	0.000560231	0.000539059	0.000519886	0.000517929	0.000531168	0.00053838	0.000534922	0.000527245	0.000542902	0.000553065	0.000520123	0.000512068	0.000497512	0.000477342	0.000467256	0.000482499	0.000500279	0.000480803	0.000459558	0.000437976	0.000446785	0.000432935	0.000412065	0.000414927	0.000405311	0.000386417	0.000382516
513.568	0.00010615	0.000127201	0.000133819	0.000158146	0.000158415	0.000118127	0.000174798	0.000161549	0.000267776	0.000265831	0.000278735	0.000311535	0.000385791	0.000349158	0.000316905	0.000346212	0.000347213	0.000372174	0.000407189	0.00044794	0.000431092	0.000451609	0.000447906	0.000437819	0.000429362	0.000422215	0.000429981	0.00041386	0.00042815	0.000426583	0.000450877	0.000468508	0.000437744	0.000430271	0.000411733	0.000388327	0.000391281	0.000416289	0.000419145	0.000418404	0.000387874	0.000364889	0.000385099	0.000377804	0.000356216	0.000375135	0.000383059	0.000355929	0.000347725
518.568	7.62239e-05	7.84425e-05	0.000104789	0.000145371	0.000189624	0.000143905	0.000180697	0.000192334	0.000268723	0.00025247	0.000290166	0.00034915	0.000403649	0.000333562	0.000341159	0.000358388	0.000315577	0.00037267	0.000417412	0.000412253	0.000434783	0.000460688	0.000447909	0.000442879	0.000435232	0.000446242	0.000433946	0.000403637	0.000435535	0.000454909	0.000465234	0.000471282	0.000439038	0.00041635	0.00039598	0.000399155	0.000407368	0.000416057	0.000417704	0.000426242	0.000398752	0.000358045	0.000378554	0.000356786	0.00036586	0.000384929	0.000388554	0.000351256	0.000331909
523.568	2.00116e-05	4.70307e-05	8.85954e-05	9.3416e-05	0.000123993	9.36851e-05	0.000186893	0.000188575	0.00024886	0.000241896	0.000240759	0.000276947	0.00033224	0.000237601	0.000256229	0.000280844	0.00021812	0.000251213	0.000287853	0.000316985	0.000355266	0.000363489	0.00034441	0.000338566	0.000343482	0.000340787	0.000329438	0.000315305	0.000331301	0.000357409	0.000379404	0.000388658	0.000343356	0.000329326	0.000327677	0.000331329	0.000343755	0.000332118	0.000348032	0.000346612	0.000325439	0.000299531	0.000308371	0.000297143	0.000304347	0.000324392	0.000325545	0.000299986	0.000282462
528.568	-1.0827e-05	-1.08678e-05	7.82636e-05	7.99038e-05	9.09556e-05	7.46493e-05	0.000174481	0.00017309	0.000154526	0.000117657	0.00015279	0.000236206	0.000211497	0.00013258	0.000170644	0.000180745	0.00015155	0.000149161	0.000186152	0.000212369	0.000273569	0.000295668	0.000264639	0.000223918	0.000224178	0.000224583	0.000218694	0.000210535	0.00022812	0.000256375	0.000297738	0.000289365	0.000236224	0.00024824	0.000256655	0.000248862	0.000252905	0.000239759	0.000263842	0.000262179	0.000250297	0.000228934	0.000242916	0.000246717	0.000256984	0.000250945	0.000257309	0.000249519	0.00025266
533.568	3.29052e-05	3.21604e-05	7.89976e-05	0.000100608	0.000125194	0.000125807	0.000214288	0.000217232	0.000194829	0.000159319	0.000203994	0.000293849	0.000266879	0.000189077	0.000216332	0.000246969	0.000243654	0.000220727	0.000248488	0.000278259	0.000326373	0.000336139	0.000308505	0.000287456	0.000285491	0.000291285	0.000277593	0.000262823	0.000285165	0.000309383	0.000346329	0.000328768	0.000285749	0.000311956	0.000336731	0.000315872	0.000310464	0.000300105	0.000309479	0.000306487	0.000288774	0.000279624	0.000292882	0.000304502	0.000293506	0.000284492	0.000291436	0.000280322	0.000303574
538.568	3.15569e-05	3.11451e-05	5.86332e-05	9.84573e-05	0.000145076	0.000163327	0.000193519	0.000183111	0.000153708	6.68496e-05	0.000119334	0.00021625	0.000194868	0.000137993	0.000171612	0.000162217	0.000157933	0.000147022	0.000163976	0.000176517	0.000208347	0.000237409	0.00020102	0.000192547	0.000201169	0.000208397	0.000194499	0.000174452	0.000220604	0.000235481	0.000257854	0.000220653	0.000200944	0.000241142	0.000261483	0.000241986	0.000222384	0.000234194	0.000238551	0.000238184	0.000221292	0.000232187	0.000255745	0.000252854	0.000267716	0.000255474	0.000266318	0.000266255	0.000297477
543.568	2.32782e-05	4.56389e-05	4.23664e-05	0.000103572	0.000175702	0.000180952	0.000189906	0.000169102	0.000164774	0.000121291	0.000115238	0.000217274	0.000253067	0.000216117	0.000208752	0.00021288	0.00019615	0.000227611	0.000205496	0.000212084	0.000241784	0.00027435	0.000240962	0.000237438	0.000253256	0.000268837	0.000245543	0.000225961	0.000270022	0.000291218	0.000274994	0.000262036	0.000263484	0.000267577	0.000286417	0.000285197	0.000266381	0.000272499	0.000273508	0.000264946	0.000261823	0.000268509	0.000288852	0.000273614	0.000295971	0.000290243	0.000296306	0.000293436	0.000303954
548.568	-5.50593e-07	2.4611e-05	3.37162e-05	5.77285e-05	0.000135536	0.000134108	0.000150429	9.65826e-05	9.81019e-05	7.77048e-05	5.91946e-05	0.000174253	0.000198031	0.000208109	0.00020055	0.000184744	0.000160864	0.000187745	0.000168576	0.000178514	0.000192128	0.000244882	0.000239512	0.000208594	0.000217096	0.00022078	0.000214352	0.000230147	0.000254233	0.000255924	0.000241835	0.000241771	0.000257033	0.00024759	0.000256826	0.000253723	0.000249141	0.000240528	0.000248341	0.000234	0.000249343	0.000254904	0.000270263	0.000252436	0.000276259	0.00027871	0.000289613	0.000287892	0.000281554
553.568	4.78759e-05	3.49502e-05	2.99833e-05	7.53241e-05	0.000165265	0.000142372	0.000137362	0.000123527	0.000168309	0.00020144	0.000189154	0.000298404	0.000324044	0.00035026	0.000293004	0.000330752	0.000313308	0.000347749	0.00037558	0.000366223	0.000358742	0.000390357	0.00038769	0.000371987	0.000389735	0.000375256	0.000370898	0.000388485	0.000389945	0.000394746	0.000374866	0.000384979	0.000394771	0.000371103	0.000381524	0.000371699	0.00036886	0.000357202	0.000357656	0.000338687	0.000354219	0.000340544	0.000349746	0.000334943	0.000344234	0.000346897	0.000356792	0.000350047	0.000330749
573.568	7.52231e-05	7.4138e-05	2.37422e-05	8.83489e-05	0.000159523	0.000132543	0.000127475	0.000126838	0.000199584	0.000224434	0.000223374	0.000302181	0.000285906	0.000291808	0.000271804	0.000351256	0.000340415	0.000353184	0.00037424	0.000357297	0.000333953	0.000359701	0.000351234	0.000375526	0.000398316	0.000376147	0.000379626	0.000394802	0.000392819	0.000371798	0.00038061	0.000388943	0.000383049	0.000380239	0.000379801	0.000373035	0.000359503	0.000358234	0.000370114	0.000342488	0.000340994	0.00033037	0.000327808	0.000322704	0.000332013	0.000332903	0.000341895	0.000339843	0.000326926
593.568	5.31391e-05	0.000114419	4.10948e-05	0.000108019	0.000154846	0.000152787	0.000125076	0.000162703	0.000284641	0.000277461	0.000267202	0.000326322	0.000307354	0.000308261	0.000295719	0.000370257	0.000364734	0.000396024	0.000420084	0.00041839	0.00038853	0.000385676	0.000396495	0.000417435	0.000449876	0.000425077	0.000421057	0.000416751	0.000426807	0.000418351	0.000428786	0.000437242	0.000422534	0.000419168	0.000415695	0.000414717	0.000403086	0.000408816	0.000415076	0.000388155	0.000374217	0.000362746	0.000367354	0.000361554	0.000366651	0.000357604	0.000374223	0.000371808	0.000357313
613.568	4.14606e-05	0.000179864	0.000107977	0.000105156	0.000159284	0.000168536	0.000163722	0.000236273	0.000292308	0.000277389	0.000244342	0.000317483	0.000312743	0.000321139	0.000366642	0.000394088	0.000378606	0.000412124	0.00041638	0.000436235	0.000420058	0.000422676	0.000425261	0.000413141	0.000430919	0.000428988	0.000406333	0.000416068	0.000440033	0.000423161	0.000459522	0.000481655	0.000458591	0.000450702	0.00044767	0.000437619	0.000440289	0.00043182	0.000437597	0.000411518	0.000407565	0.000393495	0.000397637	0.000388427	0.000394706	0.000371712	0.000382261	0.000383938	0.000383335
[truncated: 146 more rows]
[truncated: 272 more columns]

## Sheet: Figure 4e
Time delay (ps)	DeltaT/T
	450 nm	500 nm	550 nm	600 nm	650 nm	700 nm	750 nm
-11.4322	-8.09e-05	-5.65e-06	2.32e-05	-2.7e-05	-7.97e-06	1.53e-06	2.99e-06
-10.9322	-7.52e-05	-2.34e-05	3.84e-05	-3.64e-05	-3.55e-05	1.8e-05	-1.43e-06
-10.4322	-6.58e-05	-3.22e-05	3.43e-05	-3.34e-05	-2.88e-05	1.57e-05	-1.17e-07
-9.93225	-2.03e-05	-1.42e-05	-2.88e-06	1.39e-05	-1.21e-05	1.83e-05	4.64e-06
-9.43225	1.4e-05	1.16e-05	-8.44e-06	2.32e-06	-6.15e-06	2.54e-05	2.09e-05
[truncated: 338 more rows]

[truncated: 8 more sheets: Figure 4f, Supplementary Figure 1, Supplementary Figure 3b, Supplementary Figure 5a, Supplementary Figure 6b, Supplementary Figure 7b, Supplementary Figure 8a, Supplementary Figure 8b]
